# Supplementary material for: Multiplexed assay of variant effect reveals residues of functional importance in the BRCA1 coiled-coil and serine cluster domains
Source: PLoS One. 2023 Nov 2;18(11):e0293422. doi: 10.1371/journal.pone.0293422 (PMC10621863; doi:10.1371/journal.pone.0293422)
Supplement: S1 Data — The following tables are provided as supplementary information: S1 Table. Table of Contents, S2 Table. Compiled Scores of 330 Variants, S3 Table. Multiplexed Scores of 310 Variants, S4 Table. Singleton Scores of 25 Variants, S5 Table. Full List of mutagenic primers used in multiplexed assay—297 fwd and 297 rev primers, S6 Table. Primers for singleton variant construction, other plasmid construction, qPCR, sequencing, and nested PCR, S7 Table. Functional results (GFP+%) on Day 5 of multiplexed assay, S8 Table. Endogenous BRCA1 qPCR results, S9 Table. Counts of sorted cell cohorts in multiplexed assay, S10 Table. Synonymous Variant Nucleotide Changes and Counts, S11 Table. Details of variant ClinVar listings. (XLSX) [file pone.0293422.s008.xlsx]

## Sheet: Table S1.Table of Contents
	Table	Description
	S2	Compiled Results (Multiplexed, Singleton, ClinVar)
	S3	Multiplexed Scores of 310 Variants
	S4	Singleton Scores of 25 Variants
	S5	Full List of mutagenic primers used in multiplexed assay - 297 fwd and 297 rev primers
	S6	Primers for singleton variant construction, other plasmid construction, qPCR, sequencing, and nested PCR
	S7	Functional results (GFP+%) on Day 5 of multiplexed assay
	S8	Endogenous BRCA1 qPCR results
	S9	Counts of sorted cell cohorts in multiplexed assay
	S10	Synonymous Variant nucleotide changes and assay scores
	S11	ClinVar Details

## Sheet: Table S2.Compiled Results
Variant ID	BRCA1 Residue	Multiplexed Score	Multiplexed HDR Designation	Singleton Score	Singleton HDR Designation	ClinVar Designation
Gln1281Ter	1281	-1.36287	Loss of Function	NA	NA	Pathogenic
Glu1282Ter	1282	-1.17344	Loss of Function	NA	NA	Pathogenic
Glu1282Ala	1282	0.0286542	Functional	NA	NA	NA
Glu1282Asn	1282	0.147735	Functional	NA	NA	NA
His1283Arg	1283	0.0902175	Functional	NA	NA	Uncertain
Glu1288Gly	1288	0.0529833	Functional	NA	NA	NA
Cys1291Tyr	1291	0.298593	Functional	NA	NA	Uncertain
Thr1307Arg	1307	0.0492278	Functional	NA	NA	NA
Asn1309Gly	1309	-2.07959	Loss of Function	NA	NA	NA
Thr1312Asn	1312	0.0897648	Functional	NA	NA	NA
Gln1313Arg	1313	0.0761827	Functional	NA	NA	Uncertain
Gln1313Ala	1313	0.178797	Functional	NA	NA	NA
Leu1317Met	1317	0.0855681	Functional	NA	NA	NA
Gln1331Thr	1331	0.186525	Functional	NA	NA	NA
Gly1332Arg	1332	0.126194	Functional	NA	NA	Uncertain
Ser1336Arg	1336	-0.304766	Functional	NA	NA	NA
Lys1338Ser	1338	0.103351	Functional	NA	NA	NA
Asn1354Lys	1354	0.0905795	Functional	NA	NA	NA
Glu1358Val	1358	0.108257	Functional	NA	NA	NA
Met1361Gly	1361	0.241379	Functional	NA	NA	NA
Asn1364Ile	1364	0.285554	Functional	NA	NA	NA
Cys1372Pro	1372	-0.355414	Intermediate Function	NA	NA	NA
Cys1372His	1372	-0.0726454	Functional	NA	NA	NA
Val1378Ile	1378	-0.0302084	Functional	0.242	Functional	Benign
Glu1380Asn	1380	-0.743205	Loss of Function	NA	NA	NA
Cys1382Ala	1382	-1.57579	Loss of Function	NA	NA	NA
Cys1382Ser	1382	0.079179	Functional	NA	NA	Uncertain
Gly1384Ala	1384	0.0108372	Functional	NA	NA	NA
Gly1384Val	1384	0.197675	Functional	NA	NA	NA
Leu1385Arg	1385	-1.18739	Loss of Function	NA	NA	NA
Leu1385Pro	1385	-0.245673	Functional	NA	NA	Uncertain
Ser1386Ter	1386	-1.91041	Loss of Function	NA	NA	NA
Ser1387Tyr	1387	0.0264269	Functional	NA	NA	NA
Thr1394Ser	1394	-0.174758	Functional	NA	NA	NA
Gln1396Ala	1396	NA	NA	-0.211604	Functional	NA
Asp1398Val	1398	0.298286	Functional	NA	NA	Uncertain
Met1400Ser	1400	-2.51902	Loss of Function	-4.56859	Loss of Function	NA
Gln1401Asp	1401	-1.43601	Loss of Function	NA	NA	NA
Gln1401Pro	1401	-1.21237	Loss of Function	NA	NA	NA
Gln1401His	1401	-0.275972	Functional	NA	NA	Uncertain
Asn1403Glu	1403	-0.388037	Intermediate Function	NA	NA	NA
Ile1405Thr	1405	-0.397825	Intermediate Function	NA	NA	NA
Lys1406Ter	1406	-0.600625	Loss of Function	NA	NA	Pathogenic
Leu1407Ala	1407	-1.63968	Loss of Function	NA	NA	NA
Gln1408Arg	1408	-0.291342	Functional	NA	NA	Uncertain
Gln1408Lys	1408	-0.137252	Functional	NA	NA	NA
Gln1409Met	1409	-0.180886	Functional	NA	NA	NA
Glu1410Ter	1410	-1.74605	Loss of Function	NA	NA	Pathogenic
Glu1410Gly	1410	-1.08449	Loss of Function	NA	NA	NA
Glu1413Gly	1413	-0.721393	Loss of Function	NA	NA	NA
Glu1415Gly	1415	NA	NA	-1.40985	Loss of Function	NA
Ala1416Thr	1416	-1.40007	Loss of Function	NA	NA	Uncertain
Val1417Glu	1417	-0.339537	Intermediate Function	NA	NA	NA
Val1417Phe	1417	0.0671357	Functional	NA	NA	NA
Glu1419Ala	1419	NA	NA	-0.234512	Functional	NA
His1421Asn	1421	0.0595417	Functional	NA	NA	NA
Ser1423Ala	1423	NA	NA	-0.241531	Functional	NA
Ser1423Glu	1423	NA	NA	-0.292919	Functional	NA
Gln1424Trp	1424	-1.09605	Loss of Function	NA	NA	NA
Gln1424Ala	1424	NA	NA	-0.36227	Functional	NA
Asn1427Thr	1427	-1.77491	Loss of Function	NA	NA	NA
Asn1427Ile	1427	-0.217968	Functional	NA	NA	NA
Pro1430His	1430	-0.0924462	Functional	NA	NA	NA
Asp1435Tyr	1435	-0.572599	Intermediate Function	NA	NA	NA
Leu1439Arg	1439	-0.130191	Functional	NA	NA	NA
Leu1439His	1439	0.0679166	Functional	NA	NA	NA
Asp1441Ala	1441	-0.0086898	Functional	NA	NA	NA
Pro1445Gln	1445	-0.41045	Intermediate Function	NA	NA	NA
Glu1446Gln	1446	-1.42784	Loss of Function	-0.436595	Functional	NA
Thr1449Ser	1449	-0.0260241	Functional	NA	NA	NA
Lys1452Asn	1452	NA	NA	0.0366551	Functional	NA
Ala1453Ser	1453	NA	NA	-0.015701	Functional	Uncertain
Val1454Ter	1454	-1.90529	Loss of Function	NA	NA	NA
Leu1455Ile	1455	-1.48159	Loss of Function	-0.687881	Intermediate Function	NA
Thr1456Lys	1456	-1.58752	Loss of Function	-0.111974	Functional	NA
Gln1458Asp	1458	-0.0311585	Functional	NA	NA	NA
Lys1459Thr	1459	-0.18248	Functional	NA	NA	NA
Lys1459Arg	1459	0.0183983	Functional	NA	NA	Uncertain
Lys1459Asp	1459	0.055994	Functional	NA	NA	NA
Ser1460Thr	1460	-2.07213	Loss of Function	-0.470322	Functional	NA
Ser1460Arg	1460	-1.37332	Loss of Function	NA	NA	NA
Ser1461Pro	1461	0.154845	Functional	NA	NA	NA
Glu1462His	1462	-0.0607134	Functional	NA	NA	NA
Pro1464Leu	1464	-0.0451799	Functional	NA	NA	Uncertain
Ile1465Leu	1465	NA	NA	-1.06692	Intermediate Function	Uncertain
Gln1467Met	1467	-0.002301	Functional	NA	NA	NA
Pro1469Gln	1469	-0.152061	Functional	NA	NA	NA
Pro1469Ser	1469	-0.090532	Functional	NA	NA	Uncertain
Leu1472Phe	1472	-0.316818	Functional	NA	NA	Uncertain
Leu1472His	1472	-0.284681	Functional	NA	NA	NA
Leu1472Arg	1472	-0.0535031	Functional	NA	NA	NA
Leu1472Gln	1472	0.284685	Functional	NA	NA	NA
Leu1472Ile	1472	0.395556	Functional	NA	NA	NA
Ser1473Pro	1473	-0.235845	Functional	NA	NA	Uncertain
Ser1473Cys	1473	-0.230569	Functional	NA	NA	NA
Ser1473Ala	1473	-0.159716	Functional	NA	NA	NA
Ser1473Leu	1473	0.00670553	Functional	NA	NA	NA
Ala1474Ser	1474	-0.222679	Functional	NA	NA	NA
Ala1474Pro	1474	0.0699032	Functional	NA	NA	NA
Asp1475Lys	1475	-0.309012	Functional	NA	NA	NA
Asp1475Cys	1475	-0.232148	Functional	NA	NA	NA
Asp1475Phe	1475	NA	NA	-0.0787771	Functional	NA
Lys1476Glu	1476	0.0477733	Functional	NA	NA	Uncertain
Glu1478His	1478	0.102082	Functional	NA	NA	NA
Glu1478Pro	1478	NA	NA	0.0189201	Functional	NA
Val1479Ter	1479	-1.3556	Loss of Function	NA	NA	NA
Val1479Ile	1479	-0.533527	Intermediate Function	NA	NA	NA
Val1479Ala	1479	-0.190743	Functional	NA	NA	NA
Val1479Leu	1479	-0.0796494	Functional	NA	NA	Uncertain
Ser1480Ala	1480	-0.336863	Functional	NA	NA	NA
Ala1481Ser	1481	0.416923	Functional	NA	NA	NA
Asp1482Val	1482	-0.199584	Functional	NA	NA	Uncertain
Asp1482Ser	1482	0.0152976	Functional	NA	NA	NA
Ser1483Arg	1483	-0.731436	Loss of Function	NA	NA	Uncertain
Ser1484Ter	1484	-2.01322	Loss of Function	NA	NA	NA
Ser1484Leu	1484	0.0357068	Functional	NA	NA	NA
Ser1484Thr	1484	0.31891	Functional	NA	NA	Uncertain
Ser1484Pro	1484	0.462511	Functional	NA	NA	NA
Lys1487Tyr	1487	0.0148011	Functional	NA	NA	NA
Asn1488His	1488	-0.480223	Intermediate Function	NA	NA	NA
Asn1488Pro	1488	-0.0325799	Functional	NA	NA	NA
Lys1489Ile	1489	-0.190218	Functional	NA	NA	Uncertain
Lys1489Ser	1489	NA	NA	-0.193926	Functional	NA
Glu1490Gly	1490	0.311246	Functional	NA	NA	NA
Pro1491Ala	1491	-0.207759	Functional	NA	NA	Uncertain
Pro1491Leu	1491	-0.0958394	Functional	NA	NA	Uncertain
Pro1491His	1491	0.30128	Functional	NA	NA	NA
Gly1492Thr	1492	-0.200295	Functional	NA	NA	NA
Val1493Asp	1493	-0.290915	Functional	NA	NA	NA
Val1493Gln	1493	-0.237554	Functional	NA	NA	NA
Val1493Thr	1493	0.032412	Functional	NA	NA	NA
Val1493Ile	1493	0.135935	Functional	NA	NA	NA
Val1493Trp	1493	0.254841	Functional	NA	NA	NA
Val1493Leu	1493	NA	NA	-0.213707	Functional	Uncertain
Glu1494Ter	1494	-1.13205	Loss of Function	NA	NA	Pathogenic
Glu1494Asp	1494	-0.0486277	Functional	NA	NA	NA
Glu1494His	1494	0.0960459	Functional	NA	NA	NA
Glu1494Ser	1494	NA	NA	-0.422858	Functional	NA
Ser1496Ter	1496	-1.20574	Loss of Function	NA	NA	Pathogenic
Ser1496Tyr	1496	-0.25091	Functional	NA	NA	NA
Ser1496Thr	1496	-0.210305	Functional	NA	NA	NA
Ser1496Lys	1496	0.0340283	Functional	NA	NA	NA
Ser1497Ter	1497	-2.12813	Loss of Function	NA	NA	NA
Ser1497Gly	1497	-0.0029095	Functional	NA	NA	NA
Ser1497Pro	1497	0.0862137	Functional	NA	NA	NA
Pro1498Gln	1498	-0.776662	Loss of Function	NA	NA	NA
Pro1498Leu	1498	0.0416243	Functional	NA	NA	NA
Pro1498Thr	1498	0.0589374	Functional	NA	NA	NA
Pro1498His	1498	0.23216	Functional	NA	NA	NA
Pro1498Arg	1498	0.287841	Functional	NA	NA	Uncertain
Ser1499Phe	1499	-0.283033	Functional	NA	NA	NA
Ser1499Pro	1499	-0.178309	Functional	NA	NA	NA
Ser1499Thr	1499	0.359757	Functional	NA	NA	NA
Lys1500Ile	1500	0.0254874	Functional	NA	NA	NA
Lys1500Thr	1500	0.190696	Functional	NA	NA	NA
Lys1500Gln	1500	0.289113	Functional	NA	NA	NA
Pro1502Gln	1502	-0.299433	Functional	NA	NA	Uncertain
Pro1502Leu	1502	0.00456353	Functional	NA	NA	Uncertain
Ser1503Pro	1503	-0.379765	Intermediate Function	NA	NA	NA
Ser1503Thr	1503	0.0428274	Functional	NA	NA	NA
Asp1505Thr	1505	-0.371987	Intermediate Function	NA	NA	NA
Asp1505Asn	1505	-0.144161	Functional	NA	NA	Uncertain
Asp1505Ser	1505	-0.0766565	Functional	NA	NA	NA
Asp1505Gly	1505	0.0388083	Functional	NA	NA	Uncertain
Asp1505Val	1505	0.25501	Functional	NA	NA	Uncertain
Asp1505Phe	1505	NA	NA	-0.34729	Functional	NA
Asp1506Tyr	1506	0.31737	Functional	NA	NA	Uncertain
Asp1506Gln	1506	NA	NA	-0.0608812	Functional	NA
Arg1507Gln	1507	-0.206595	Functional	NA	NA	NA
Arg1507Ser	1507	-0.108704	Functional	NA	NA	Uncertain
Arg1507Thr	1507	0.284819	Functional	NA	NA	Benign
Trp1508Ter	1508	-0.789094	Loss of Function	NA	NA	Pathogenic
Tyr1509Ser	1509	-0.648903	Loss of Function	NA	NA	NA
Tyr1509His	1509	-0.430474	Intermediate Function	NA	NA	NA
Tyr1509Glu	1509	0.039956	Functional	NA	NA	NA
Tyr1509Lys	1509	0.0588456	Functional	NA	NA	NA
Tyr1509Cys	1509	0.236236	Functional	NA	NA	Uncertain
Met1510Thr	1510	-0.462886	Intermediate Function	NA	NA	Uncertain
Met1510Lys	1510	-0.144742	Functional	NA	NA	NA
Met1510Asn	1510	-0.0164893	Functional	NA	NA	NA
Met1510Phe	1510	0.0571773	Functional	NA	NA	NA
His1511Ala	1511	0.0378303	Functional	NA	NA	NA
His1511Ser	1511	0.258518	Functional	NA	NA	NA
Ser1512Gly	1512	-0.218276	Functional	NA	NA	Uncertain
Ser1512Met	1512	-0.178338	Functional	NA	NA	NA
Ser1512Thr	1512	-0.151222	Functional	NA	NA	NA
Ser1512Asn	1512	-0.0051974	Functional	NA	NA	NA
Cys1513Ile	1513	-0.0589214	Functional	NA	NA	NA
Ser1514Arg	1514	0.0755333	Functional	NA	NA	NA
Ser1514Pro	1514	0.135267	Functional	NA	NA	NA
Gly1515Ter	1515	-1.12792	Loss of Function	NA	NA	NA
Ser1516Gly	1516	-0.252343	Functional	NA	NA	NA
Ser1516Arg	1516	-0.219813	Functional	NA	NA	NA
Ser1516Cys	1516	-0.159284	Functional	NA	NA	NA
Ser1516Asn	1516	0.0319024	Functional	NA	NA	Uncertain
Ser1516Lys	1516	0.110227	Functional	NA	NA	NA
Ser1516Met	1516	0.15808	Functional	NA	NA	NA
Ser1516Pro	1516	NA	NA	-0.184419	Functional	NA
Leu1517His	1517	-0.731437	Loss of Function	NA	NA	NA
Leu1517Phe	1517	-0.189591	Functional	NA	NA	Uncertain
Leu1517Ile	1517	0.034496	Functional	NA	NA	Uncertain
Gln1518Lys	1518	-0.0574589	Functional	NA	NA	Uncertain
Gln1518Gly	1518	-0.0272045	Functional	NA	NA	NA
Gln1518Pro	1518	0.240329	Functional	NA	NA	NA
Gln1518Leu	1518	0.374973	Functional	NA	NA	NA
Asn1519Cys	1519	-0.476121	Intermediate Function	NA	NA	NA
Asn1519Arg	1519	0.0906861	Functional	NA	NA	NA
Asn1519Asp	1519	0.335273	Functional	NA	NA	Uncertain
Asn1519Phe	1519	NA	NA	-0.228358	Functional	NA
Arg1520Asn	1520	-0.395972	Intermediate Function	NA	NA	NA
Arg1520Gly	1520	0.0553108	Functional	NA	NA	NA
Tyr1522His	1522	-0.269902	Functional	NA	NA	Uncertain
Pro1523Leu	1523	-0.0754234	Functional	NA	NA	Uncertain
Gln1525Ter	1525	-0.866056	Loss of Function	NA	NA	Pathogenic
Glu1526Asp	1526	0.266722	Functional	NA	NA	NA
Glu1526Thr	1526	NA	NA	-0.209919	Functional	NA
Glu1527His	1527	NA	NA	-0.371881	Functional	NA
Leu1528Val	1528	-0.266307	Functional	NA	NA	Uncertain
Leu1528Tyr	1528	-0.146904	Functional	NA	NA	NA
Leu1528His	1528	-0.0572367	Functional	NA	NA	NA
Ile1529Leu	1529	-0.168969	Functional	NA	NA	NA
Lys1530Leu	1530	-0.187559	Functional	NA	NA	NA
Lys1530Asn	1530	-0.12443	Functional	NA	NA	Uncertain
Lys1530Arg	1530	-0.120255	Functional	NA	NA	NA
Lys1530Met	1530	0.148329	Functional	NA	NA	NA
Val1531Asp	1531	-0.689951	Loss of Function	NA	NA	NA
Val1531His	1531	-0.253257	Functional	NA	NA	NA
Val1531Ala	1531	-0.233887	Functional	NA	NA	Uncertain
Val1531Ile	1531	-0.162557	Functional	NA	NA	Uncertain
Val1532Pro	1532	-0.3905	Intermediate Function	NA	NA	NA
Asp1533Asn	1533	-0.159815	Functional	NA	NA	Uncertain
Asp1533Arg	1533	-0.0304283	Functional	NA	NA	NA
Glu1535Thr	1535	-0.153745	Functional	NA	NA	NA
Glu1535Gln	1535	-0.075793	Functional	NA	NA	NA
Glu1536Tyr	1536	-0.435092	Intermediate Function	NA	NA	NA
Glu1536Gly	1536	-0.211238	Functional	NA	NA	NA
Glu1536Asp	1536	-0.170667	Functional	NA	NA	Uncertain
Glu1536Asn	1536	-0.0166915	Functional	NA	NA	NA
Glu1536Val	1536	0.0423746	Functional	NA	NA	NA
Glu1536Met	1536	0.278054	Functional	NA	NA	NA
Gln1537Gly	1537	-1.34597	Loss of Function	NA	NA	NA
Gln1537His	1537	-0.234405	Functional	NA	NA	Uncertain
Gln1537Val	1537	-0.0748303	Functional	NA	NA	NA
Gln1538Leu	1538	-0.876622	Loss of Function	NA	NA	NA
Gln1538Asp	1538	-0.294452	Functional	NA	NA	NA
Gln1538His	1538	-0.0327452	Functional	NA	NA	NA
Leu1539Pro	1539	-0.0904127	Functional	NA	NA	Uncertain
Leu1539Ile	1539	-0.0571111	Functional	NA	NA	NA
Glu1540Ter	1540	-1.64243	Loss of Function	NA	NA	Pathogenic
Glu1540Ala	1540	-0.021304	Functional	NA	NA	NA
Glu1540Lys	1540	0.0163498	Functional	NA	NA	Uncertain
Glu1541Ter	1541	-1.05602	Loss of Function	NA	NA	Pathogenic
Glu1541Val	1541	-0.334629	Functional	NA	NA	NA
Glu1541Ala	1541	-0.0605212	Functional	NA	NA	NA
Glu1541Tyr	1541	0.0361176	Functional	NA	NA	NA
Ser1542Ala	1542	-0.590833	Intermediate Function	NA	NA	NA
Ser1542Asn	1542	-0.322848	Functional	NA	NA	NA
Ser1542Leu	1542	0.104032	Functional	NA	NA	NA
Ser1542Pro	1542	0.149718	Functional	NA	NA	Uncertain
Ser1542Thr	1542	0.151588	Functional	NA	NA	NA
Gly1543Ala	1543	-0.135829	Functional	NA	NA	NA
Pro1544Leu	1544	-0.218268	Functional	NA	NA	Uncertain
Pro1544His	1544	-0.0138184	Functional	NA	NA	NA
His1545Cys	1545	-0.110495	Functional	NA	NA	NA
His1545Leu	1545	0.00515035	Functional	NA	NA	NA
His1545Gln	1545	0.0729485	Functional	NA	NA	Uncertain
Asp1546Lys	1546	-0.523969	Intermediate Function	NA	NA	NA
Asp1546His	1546	-0.485414	Intermediate Function	NA	NA	Uncertain
Asp1546Phe	1546	-0.283825	Functional	NA	NA	NA
Asp1546Gln	1546	-0.0659174	Functional	NA	NA	NA
Asp1546Asn	1546	0.127266	Functional	NA	NA	Benign
Leu1547Lys	1547	-0.0930723	Functional	NA	NA	NA
Leu1547Phe	1547	0.245701	Functional	NA	NA	Uncertain
Thr1548Arg	1548	-0.371404	Intermediate Function	NA	NA	NA
Thr1548Ala	1548	-0.352264	Intermediate Function	NA	NA	NA
Thr1548Ser	1548	-0.167428	Functional	NA	NA	NA
Thr1548Ile	1548	-0.0068571	Functional	NA	NA	NA
Thr1548Asn	1548	0.0832862	Functional	NA	NA	NA
Thr1548Pro	1548	0.164821	Functional	NA	NA	NA
Glu1549Arg	1549	-0.331519	Functional	NA	NA	NA
Glu1549Tyr	1549	-0.248068	Functional	NA	NA	NA
Glu1549Val	1549	0.0722845	Functional	NA	NA	Uncertain
Thr1550Gln	1550	-0.513497	Intermediate Function	NA	NA	NA
Thr1550Ile	1550	-0.147773	Functional	NA	NA	Uncertain
Thr1550Ser	1550	-0.106702	Functional	NA	NA	Uncertain
Thr1550Leu	1550	0.0457238	Functional	NA	NA	NA
Ser1551Val	1551	-0.0144901	Functional	NA	NA	NA
Tyr1552Ter	1552	-1.25785	Loss of Function	NA	NA	Pathogenic
Tyr1552Gln	1552	0.182829	Functional	NA	NA	NA
Leu1553Ter	1553	-1.11331	Loss of Function	NA	NA	NA
Leu1553Pro	1553	-0.307047	Functional	NA	NA	NA
Leu1553Val	1553	-0.138999	Functional	NA	NA	NA
Leu1553Cys	1553	-0.027757	Functional	NA	NA	NA
Leu1553Phe	1553	0.0160295	Functional	NA	NA	Uncertain
Pro1554Leu	1554	-0.251794	Functional	NA	NA	NA
Pro1554Lys	1554	0.138263	Functional	NA	NA	NA
Pro1554Thr	1554	0.187861	Functional	NA	NA	Uncertain
Arg1555Thr	1555	-0.222372	Functional	NA	NA	Uncertain
Arg1555Cys	1555	0.405394	Functional	NA	NA	NA
Gln1556Pro	1556	-0.317423	Functional	NA	NA	NA
Gln1556Arg	1556	-0.106419	Functional	NA	NA	Uncertain
Gln1556Thr	1556	-0.0851358	Functional	NA	NA	NA
Asp1557Ter	1557	-1.1151	Loss of Function	NA	NA	NA
Asp1557His	1557	-0.451291	Intermediate Function	NA	NA	Uncertain
Asp1557Ala	1557	0.140572	Functional	NA	NA	NA
Leu1558His	1558	-0.218737	Functional	NA	NA	NA
Leu1558Phe	1558	0.0830331	Functional	NA	NA	NA
Leu1558Ile	1558	0.448908	Functional	NA	NA	NA
Glu1559Val	1559	-0.391336	Intermediate Function	NA	NA	Uncertain
Gly1560Asp	1560	-0.418053	Intermediate Function	NA	NA	NA
Thr1561Gly	1561	0.0457489	Functional	NA	NA	NA
Thr1561Pro	1561	0.0634622	Functional	NA	NA	NA
Thr1561Ile	1561	0.157801	Functional	NA	NA	Benign
Thr1561Ser	1561	0.201606	Functional	NA	NA	NA
Pro1562Thr	1562	-0.924867	Loss of Function	NA	NA	NA
Pro1562Ser	1562	-0.34351	Intermediate Function	NA	NA	Uncertain
Pro1562Leu	1562	0.0162804	Functional	NA	NA	NA
Pro1562His	1562	0.287515	Functional	NA	NA	NA
Tyr1563Ala	1563	-0.432326	Intermediate Function	NA	NA	NA
Tyr1563Cys	1563	-0.162464	Functional	NA	NA	NA
Leu1564Gln	1564	-0.26186	Functional	NA	NA	NA
Leu1564Pro	1564	-0.23656	Functional	NA	NA	Benign
Leu1564Arg	1564	-0.0285326	Functional	NA	NA	NA
Glu1565Ter	1565	-0.71974	Loss of Function	NA	NA	NA
Glu1565Asp	1565	-0.151037	Functional	NA	NA	NA
Glu1565Gln	1565	-0.017893	Functional	NA	NA	Uncertain
Glu1565Leu	1565	0.291928	Functional	NA	NA	NA
Ser1566Ter	1566	-1.01307	Loss of Function	NA	NA	NA
Gly1567Ser	1567	0.0829538	Functional	NA	NA	NA
Pro1575Leu	1575	0.0983536	Functional	NA	NA	NA

## Sheet: Table S3.Multiplexed Results
pool	Variant ID	BRCA1 Residue	VarAA	Replicate 1 Score	Replicate 2 Score	Replicate 3 Score	Replicate 4 Score	Number of Replicates Included	Sum of Replicate Scores	Average Replicate Score	Variant Type	ClinVar designation
pool_cc2	Met1400Ser	1400	S	-2.83368	-4.34129	-1.22819	-1.67291	4	-10.0761	-2.51902	missense	NA
pool_cc3	Ser1497Ter	1497	*	NA	-2.7858	-1.42639	-2.17218	3	-6.38438	-2.12813	stop	NA
pool_cc1	Asn1309Gly	1309	G	-1.63885	-1.53963	-2.3946	-2.74527	4	-8.31835	-2.07959	missense	NA
pool_cc2	Ser1460Thr	1460	T	-5.76073	-1.11595	-0.432498	-0.979349	4	-8.28852	-2.07213	missense	NA
pool_cc3	Ser1484Ter	1484	*	-1.76317	-2.477	-2.07039	-1.74231	4	-8.05286	-2.01322	stop	NA
pool_cc2	Ser1386Ter	1386	*	-2.81621	-1.93691	-0.821465	-2.06706	4	-7.64165	-1.91041	stop	NA
pool_cc2	Val1454Ter	1454	*	-2.24767	-2.32722	-0.557779	-2.48847	4	-7.62114	-1.90529	stop	NA
pool_cc2	Asn1427Thr	1427	T	-2.31484	-2.09577	-1.05015	-1.63889	4	-7.09965	-1.77491	missense	NA
pool_cc2	Glu1410Ter	1410	*	-1.98532	-2.05184	-1.20637	-1.74069	4	-6.98421	-1.74605	stop	Pathogenic
pool_cc3	Glu1540Ter	1540	*	-1.59849	-1.6667	-1.46689	-1.83763	4	-6.56971	-1.64243	stop	Pathogenic
pool_cc2	Leu1407Ala	1407	A	-2.08302	-1.93056	-0.604899	-1.94024	4	-6.55873	-1.63968	missense	NA
pool_cc2	Thr1456Lys	1456	K	-1.86156	-2.13819	-0.890529	-1.45979	4	-6.35007	-1.58752	missense	NA
pool_cc2	Cys1382Ala	1382	A	NA	-1.94774	-1.10814	-1.67149	3	-4.72737	-1.57579	missense	NA
pool_cc2	Leu1455Ile	1455	I	-1.92455	-1.90582	-0.654852	-1.44112	4	-5.92635	-1.48159	missense	NA
pool_cc2	Gln1401Asp	1401	D	-2.49494	-1.92524	-0.366279	-0.957577	4	-5.74403	-1.43601	missense	NA
pool_cc2	Glu1446Gln	1446	Q	-1.76311	-1.67659	-1.03657	-1.23508	4	-5.71135	-1.42784	missense	NA
pool_cc2	Ala1416Thr	1416	T	-1.97774	-1.52774	-0.450502	-1.6443	4	-5.60028	-1.40007	missense	Uncertain
pool_cc2	Ser1460Arg	1460	R	-1.72335	-1.90813	-0.706067	-1.15573	4	-5.49328	-1.37332	missense	NA
pool_cc1	Gln1281Ter	1281	*	-1.16504	-1.1575	-1.67072	-1.45821	4	-5.45148	-1.36287	stop	Pathogenic
pool_cc3	Val1479Ter	1479	*	NA	-1.53931	-1.29679	-1.2307	3	-4.0668	-1.3556	stop	NA
pool_cc3	Gln1537Gly	1537	G	-0.901883	-1.3045	-2.05614	-1.12137	4	-5.3839	-1.34597	missense	NA
pool_cc3	Tyr1552Ter	1552	*	-1.87895	-0.880918	-1.55666	-0.71488	4	-5.03141	-1.25785	stop	Pathogenic
pool_cc2	Gln1401Pro	1401	P	-1.47084	-1.34483	-0.979926	-1.05389	4	-4.84948	-1.21237	missense	NA
pool_cc3	Ser1496Ter	1496	*	-1.39113	-1.31594	-1.05508	-1.06083	4	-4.82298	-1.20574	stop	Pathogenic
pool_cc2	Leu1385Arg	1385	R	-1.4908	-1.26982	-0.726111	-1.26285	4	-4.74957	-1.18739	missense	NA
pool_cc1	Glu1282Ter	1282	*	-0.725194	-1.08719	-1.44841	-1.43297	4	-4.69376	-1.17344	stop	Pathogenic
pool_cc3	Glu1494Ter	1494	*	-0.756731	-1.36261	-1.16318	-1.2457	4	-4.52822	-1.13205	stop	Pathogenic
pool_cc3	Gly1515Ter	1515	*	-1.13767	-0.787297	-0.947552	-1.63915	4	-4.51168	-1.12792	stop	NA
pool_cc3	Asp1557Ter	1557	*	-0.744682	-0.811922	NA	-1.7887	3	-3.3453	-1.1151	stop	NA
pool_cc3	Leu1553Ter	1553	*	-0.943255	-0.757935	-1.63598	-1.11608	4	-4.45325	-1.11331	stop	NA
pool_cc2	Gln1424Trp	1424	W	-0.844284	-1.39067	NA	-1.05319	3	-3.28814	-1.09605	missense	NA
pool_cc2	Glu1410Gly	1410	G	-1.24593	-1.216	-0.77616	-1.09989	4	-4.33798	-1.08449	missense	NA
pool_cc3	Glu1541Ter	1541	*	-1.06786	-1.22925	-1.51301	-0.413972	4	-4.2241	-1.05602	stop	Pathogenic
pool_cc3	Ser1566Ter	1566	*	-0.49048	NA	-1.20486	-1.34388	3	-3.03921	-1.01307	stop	NA
pool_cc3	Pro1562Thr	1562	T	-0.659552	-1.16592	NA	-0.94913	3	-2.7746	-0.924867	missense	NA
pool_cc3	Gln1538Leu	1538	L	-0.338927	-2.40651	-0.467124	-0.293926	4	-3.50649	-0.876622	missense	NA
pool_cc3	Gln1525Ter	1525	*	-1.33517	-0.659627	NA	-0.603367	3	-2.59817	-0.866056	stop	Pathogenic
pool_cc3	Trp1508Ter	1508	*	-0.43395	-1.17611	NA	-0.757225	3	-2.36728	-0.789094	stop	Pathogenic
pool_cc3	Pro1498Gln	1498	Q	-0.598543	-0.994482	NA	-0.736961	3	-2.32999	-0.776662	missense	NA
pool_cc2	Glu1380Asn	1380	N	-1.44068	-0.0453022	-0.503077	-0.983764	4	-2.97282	-0.743205	missense	NA
pool_cc3	Leu1517His	1517	H	-1.06827	-0.308574	NA	-0.81747	3	-2.19431	-0.731437	missense	NA
pool_cc3	Ser1483Arg	1483	R	-0.416119	-0.898702	-0.738185	-0.872736	4	-2.92574	-0.731436	missense	Uncertain
pool_cc2	Glu1413Gly	1413	G	-0.835251	-1.17896	-0.256185	-0.61517	4	-2.88557	-0.721393	missense	NA
pool_cc3	Glu1565Ter	1565	*	-0.530407	-0.884134	-1.11443	-0.349984	4	-2.87896	-0.71974	stop	NA
pool_cc3	Val1531Asp	1531	D	-0.422347	-1.35474	NA	-0.292762	3	-2.06985	-0.689951	missense	NA
pool_cc3	Tyr1509Ser	1509	S	-0.829655	-0.0232115	-1.30397	-0.438772	4	-2.59561	-0.648903	missense	NA
pool_cc2	Lys1406Ter	1406	*	-0.974125	-0.459489	-0.525411	-0.443472	4	-2.4025	-0.600625	stop	Pathogenic
pool_cc3	Ser1542Ala	1542	A	-0.528179	-0.795294	-0.265435	-0.774424	4	-2.36333	-0.590833	missense	NA
pool_cc2	Asp1435Tyr	1435	Y	-0.849911	-0.591175	-0.225969	-0.623342	4	-2.2904	-0.572599	missense	NA
pool_cc3	Val1479Ile	1479	I	-0.901851	-0.733998	-0.219272	-0.278988	4	-2.13411	-0.533527	missense	NA
pool_cc3	Asp1546Lys	1546	K	NA	-0.738616	-0.299974	-0.533319	3	-1.57191	-0.523969	missense	NA
pool_cc3	Thr1550Gln	1550	Q	-0.526898	-0.478903	-0.481679	-0.56651	4	-2.05399	-0.513497	missense	NA
pool_cc3	Asp1546His	1546	H	-0.738428	NA	-0.123255	-0.59456	3	-1.45624	-0.485414	missense	Uncertain
pool_cc3	Asn1488His	1488	H	-0.74645	-0.198441	-0.419377	-0.556625	4	-1.92089	-0.480223	missense	NA
pool_cc3	Asn1519Cys	1519	C	-0.195538	-1.73277	-0.296391	0.32022	4	-1.90448	-0.476121	missense	NA
pool_cc3	Met1510Thr	1510	T	NA	-0.676922	-0.633373	-0.0783636	3	-1.38866	-0.462886	missense	Uncertain
pool_cc3	Asp1557His	1557	H	NA	-1.07028	-0.44273	0.159134	3	-1.35387	-0.451291	missense	Uncertain
pool_cc3	Glu1536Tyr	1536	Y	-0.691685	NA	-0.41493	-0.198661	3	-1.30528	-0.435092	missense	NA
pool_cc3	Tyr1563Ala	1563	A	-0.122249	-0.955726	NA	-0.219003	3	-1.29698	-0.432326	missense	NA
pool_cc3	Tyr1509His	1509	H	-0.189734	-0.752572	-0.0442048	-0.735386	4	-1.7219	-0.430474	missense	NA
pool_cc3	Gly1560Asp	1560	D	-0.646579	-0.569537	-0.275459	-0.180639	4	-1.67221	-0.418053	missense	NA
pool_cc2	Pro1445Gln	1445	Q	0.0193828	NA	-0.588582	-0.662152	3	-1.23135	-0.41045	missense	NA
pool_cc2	Ile1405Thr	1405	T	-0.62684	-0.352136	-0.63031	0.0179863	4	-1.5913	-0.397825	missense	NA
pool_cc3	Arg1520Asn	1520	N	0.227473	-0.63674	NA	-0.778648	3	-1.18792	-0.395972	missense	NA
pool_cc3	Glu1559Val	1559	V	0.0246161	-0.751117	-0.669107	-0.169736	4	-1.56534	-0.391336	missense	Uncertain
pool_cc3	Val1532Pro	1532	P	0.52184	NA	-1.25984	-0.433499	3	-1.1715	-0.3905	missense	NA
pool_cc2	Asn1403Glu	1403	E	NA	-0.325734	-0.200113	-0.638266	3	-1.16411	-0.388037	missense	NA
pool_cc3	Ser1503Pro	1503	P	-0.496875	-0.61411	-0.418242	0.0101686	4	-1.51906	-0.379765	missense	NA
pool_cc3	Asp1505Thr	1505	T	-0.254688	NA	-0.474604	-0.386669	3	-1.11596	-0.371987	missense	NA
pool_cc3	Thr1548Arg	1548	R	-0.187481	-0.554365	-0.769552	0.0257814	4	-1.48562	-0.371404	missense	NA
pool_cc1	Cys1372Pro	1372	P	-0.273503	-0.276064	-0.516676	NA	3	-1.06624	-0.355414	missense	NA
pool_cc3	Thr1548Ala	1548	A	-0.355015	-0.607992	-0.23297	-0.213078	4	-1.40906	-0.352264	missense	NA
pool_cc3	Pro1562Ser	1562	S	-0.642696	-0.619227	-0.153795	0.041676	4	-1.37404	-0.34351	missense	Uncertain
pool_cc2	Val1417Glu	1417	E	-0.419263	-0.375168	-0.251617	-0.312099	4	-1.35815	-0.339537	missense	NA
pool_cc3	Ser1480Ala	1480	A	NA	-0.246989	-0.287235	-0.476365	3	-1.01059	-0.336863	missense	NA
pool_cc3	Glu1541Val	1541	V	-0.212153	NA	-0.353729	-0.438006	3	-1.00389	-0.334629	missense	NA
pool_cc3	Glu1549Arg	1549	R	0.0698132	-0.47118	NA	-0.593191	3	-0.994557	-0.331519	missense	NA
pool_cc3	Ser1542Asn	1542	N	NA	-0.256131	-0.454068	-0.258344	3	-0.968543	-0.322848	missense	NA
pool_cc3	Gln1556Pro	1556	P	-0.685801	-0.417875	-0.253723	0.0877076	4	-1.26969	-0.317423	missense	NA
pool_cc3	Leu1472Phe	1472	F	0.0323841	-0.910372	-0.186949	-0.202335	4	-1.26727	-0.316818	missense	Uncertain
pool_cc3	Asp1475Lys	1475	K	-0.593239	-0.589917	-0.317816	0.264925	4	-1.23605	-0.309012	missense	NA
pool_cc3	Leu1553Pro	1553	P	-0.577947	-0.545561	NA	0.202368	3	-0.92114	-0.307047	missense	NA
pool_cc1	Ser1336Arg	1336	R	-0.239736	-0.57468	-0.0869853	-0.317663	4	-1.21906	-0.304766	missense	NA
pool_cc3	Pro1502Gln	1502	Q	-0.457791	NA	-0.48802	0.0475127	3	-0.898299	-0.299433	missense	Uncertain
pool_cc3	Gln1538Asp	1538	D	-0.371498	NA	-0.467377	-0.044481	3	-0.883356	-0.294452	missense	NA
pool_cc2	Gln1408Arg	1408	R	-0.472386	-0.555627	0.0690606	-0.206416	4	-1.16537	-0.291342	missense	Uncertain
pool_cc3	Val1493Asp	1493	D	-0.496875	0.375618	-0.719318	-0.323084	4	-1.16366	-0.290915	missense	NA
pool_cc3	Leu1472His	1472	H	-0.607298	-0.336319	-0.226305	0.0311973	4	-1.13872	-0.284681	missense	NA
pool_cc3	Asp1546Phe	1546	F	0.0112846	-0.412035	-0.0486884	-0.685863	4	-1.1353	-0.283825	missense	NA
pool_cc3	Ser1499Phe	1499	F	-0.2807	NA	0.0902911	-0.65869	3	-0.849099	-0.283033	missense	NA
pool_cc2	Gln1401His	1401	H	-0.298065	-0.185652	-0.415205	-0.204965	4	-1.10389	-0.275972	missense	Uncertain
pool_cc3	Tyr1522His	1522	H	-0.175462	NA	-0.524272	-0.109971	3	-0.809705	-0.269902	missense	Uncertain
pool_cc3	Leu1528Val	1528	V	-0.0679726	NA	-0.787059	0.0561103	3	-0.798921	-0.266307	missense	Uncertain
pool_cc3	Leu1564Gln	1564	Q	-0.0657449	-0.358926	0.0661152	-0.688883	4	-1.04744	-0.26186	missense	NA
pool_cc3	Val1531His	1531	H	-0.619291	-0.147323	NA	0.00684145	3	-0.759772	-0.253257	missense	NA
pool_cc3	Ser1516Gly	1516	G	-0.253875	-0.188808	-0.308162	-0.258525	4	-1.00937	-0.252343	missense	NA
pool_cc3	Pro1554Leu	1554	L	-0.367663	-0.616817	-0.0768251	0.054132	4	-1.00717	-0.251794	missense	NA
pool_cc3	Ser1496Tyr	1496	Y	-0.965937	-0.0863458	-0.184487	0.233131	4	-1.00364	-0.25091	missense	NA
pool_cc3	Glu1549Tyr	1549	Y	-0.275092	-0.547851	-0.471299	0.301972	4	-0.99227	-0.248068	missense	NA
pool_cc2	Leu1385Pro	1385	P	-0.634953	0.0722335	NA	-0.1743	3	-0.73702	-0.245673	missense	Uncertain
pool_cc3	Val1493Gln	1493	Q	-0.153649	-0.133308	-0.359098	-0.304161	4	-0.950215	-0.237554	missense	NA
pool_cc3	Leu1564Pro	1564	P	-0.554358	-0.499613	0.272307	-0.164574	4	-0.946239	-0.23656	missense	Benign
pool_cc3	Ser1473Pro	1473	P	-0.453538	-0.362795	-0.329717	0.202673	4	-0.943378	-0.235845	missense	Uncertain
pool_cc3	Gln1537His	1537	H	-0.228921	-0.0315124	-0.277407	-0.399782	4	-0.937622	-0.234405	missense	Uncertain
pool_cc3	Val1531Ala	1531	A	0.105769	-0.740888	0.12271	-0.42314	4	-0.935548	-0.233887	missense	Uncertain
pool_cc3	Asp1475Cys	1475	C	NA	-0.038293	-0.347648	-0.310504	3	-0.696445	-0.232148	missense	NA
pool_cc3	Ser1473Cys	1473	C	0.0688752	-0.638166	-0.0530388	-0.299947	4	-0.922277	-0.230569	missense	NA
pool_cc3	Ala1474Ser	1474	S	-0.282234	-0.405362	-0.232683	0.0295635	4	-0.890715	-0.222679	missense	NA
pool_cc3	Arg1555Thr	1555	T	NA	-0.871416	0.201182	0.00311626	3	-0.667117	-0.222372	missense	Uncertain
pool_cc3	Ser1516Arg	1516	R	-0.290966	-0.249685	NA	-0.118788	3	-0.659439	-0.219813	missense	NA
pool_cc3	Leu1558His	1558	H	-0.529891	-0.640816	0.366503	-0.0707452	4	-0.874949	-0.218737	missense	NA
pool_cc3	Ser1512Gly	1512	G	0.548718	-0.72626	-0.209568	-0.485993	4	-0.873102	-0.218276	missense	Uncertain
pool_cc3	Pro1544Leu	1544	L	-0.324253	-0.284001	0.184714	-0.449533	4	-0.873073	-0.218268	missense	Uncertain
pool_cc2	Asn1427Ile	1427	I	-0.0677966	-0.0785803	-0.319786	-0.405709	4	-0.871872	-0.217968	missense	NA
pool_cc3	Glu1536Gly	1536	G	-0.789381	0.13489	0.117314	-0.307777	4	-0.844953	-0.211238	missense	NA
pool_cc3	Ser1496Thr	1496	T	-0.547714	0.0237912	0.124771	-0.442069	4	-0.84122	-0.210305	missense	NA
pool_cc3	Pro1491Ala	1491	A	-0.737122	-0.232937	NA	0.346783	3	-0.623276	-0.207759	missense	Uncertain
pool_cc3	Arg1507Gln	1507	Q	-0.163222	-0.0809819	-0.0700648	-0.512112	4	-0.826381	-0.206595	missense	NA
pool_cc3	Gly1492Thr	1492	T	-0.247109	NA	-0.203546	-0.15023	3	-0.600886	-0.200295	missense	NA
pool_cc3	Asp1482Val	1482	V	-0.269861	NA	0.157576	-0.486468	3	-0.598753	-0.199584	missense	Uncertain
pool_cc3	Val1479Ala	1479	A	0.302256	-0.538709	0.0239887	-0.550507	4	-0.762972	-0.190743	missense	NA
pool_cc3	Lys1489Ile	1489	I	-0.414459	-0.405362	0.0445124	0.0144367	4	-0.760872	-0.190218	missense	Uncertain
pool_cc3	Leu1517Phe	1517	F	0.096402	-0.674168	-0.097541	-0.0830584	4	-0.758365	-0.189591	missense	Uncertain
pool_cc3	Lys1530Leu	1530	L	0.219386	-0.366703	0.0344457	-0.637367	4	-0.750238	-0.187559	missense	NA
pool_cc2	Lys1459Thr	1459	T	-0.349088	0.0590842	0.0184026	-0.458317	4	-0.729918	-0.18248	missense	NA
pool_cc2	Gln1409Met	1409	M	-1.02384	0.375868	NA	0.105317	3	-0.542658	-0.180886	missense	NA
pool_cc3	Ser1512Met	1512	M	0.016542	-0.471983	-0.0095062	-0.248404	4	-0.713351	-0.178338	missense	NA
pool_cc3	Ser1499Pro	1499	P	0.0341082	-0.514273	-0.0506037	-0.182468	4	-0.713237	-0.178309	missense	NA
pool_cc2	Thr1394Ser	1394	S	-0.197788	-0.159141	-0.195513	-0.146593	4	-0.699034	-0.174758	missense	NA
pool_cc3	Glu1536Asp	1536	D	0.038618	-0.251484	-0.847157	0.377355	4	-0.682668	-0.170667	missense	Uncertain
pool_cc3	Ile1529Leu	1529	L	-0.339308	-0.384009	0.0359198	0.0115221	4	-0.675875	-0.168969	missense	NA
pool_cc3	Thr1548Ser	1548	S	-0.209473	-0.148727	-0.0518131	-0.2597	4	-0.669713	-0.167428	missense	NA
pool_cc3	Val1531Ile	1531	I	-0.641412	-0.148776	-0.157002	0.296963	4	-0.650227	-0.162557	missense	Uncertain
pool_cc3	Tyr1563Cys	1563	C	-0.320513	-0.444541	0.286452	-0.171252	4	-0.649854	-0.162464	missense	NA
pool_cc3	Asp1533Asn	1533	N	-0.0875046	-0.442469	0.200938	-0.310227	4	-0.639262	-0.159815	missense	Uncertain
pool_cc3	Ser1473Ala	1473	A	-0.275234	-0.405795	0.368345	-0.326181	4	-0.638864	-0.159716	missense	NA
pool_cc3	Ser1516Cys	1516	C	-0.171722	-0.278491	-0.495398	0.308473	4	-0.637137	-0.159284	missense	NA
pool_cc3	Glu1535Thr	1535	T	-0.519114	-0.0696141	0.00039794	-0.0266489	4	-0.614979	-0.153745	missense	NA
pool_cc2	Pro1469Gln	1469	Q	-0.066782	-0.0755939	-0.461684	-0.0041834	4	-0.608243	-0.152061	missense	NA
pool_cc3	Ser1512Thr	1512	T	NA	0.122882	-0.189123	-0.387423	3	-0.453665	-0.151222	missense	NA
pool_cc3	Glu1565Asp	1565	D	0.0320224	-0.454412	-0.0254247	-0.156334	4	-0.604148	-0.151037	missense	NA
pool_cc3	Thr1550Ile	1550	I	-0.281003	-0.304869	-0.14299	0.137771	4	-0.591091	-0.147773	missense	Uncertain
pool_cc3	Leu1528Tyr	1528	Y	-0.225602	-0.233382	-0.243746	0.115113	4	-0.587617	-0.146904	missense	NA
pool_cc3	Met1510Lys	1510	K	0.139693	-0.0386511	NA	-0.535269	3	-0.434227	-0.144742	missense	NA
pool_cc3	Asp1505Asn	1505	N	-0.231954	-0.176927	NA	-0.0236021	3	-0.432483	-0.144161	missense	Uncertain
pool_cc3	Leu1553Val	1553	V	-0.154177	-0.558805	0.110437	0.0465482	4	-0.555997	-0.138999	missense	NA
pool_cc3	Gln1408Lys	1408	K	0.0181946	-0.633531	-0.0542498	0.120579	4	-0.549007	-0.137252	missense	NA
pool_cc3	Gly1543Ala	1543	A	0.0764707	-0.659606	0.184584	-0.144763	4	-0.543315	-0.135829	missense	NA
pool_cc2	Leu1439Arg	1439	R	-0.0437765	-0.183744	-0.112065	-0.181178	4	-0.520763	-0.130191	missense	NA
pool_cc3	Lys1530Asn	1530	N	0.0478301	-0.577427	-0.250704	0.282581	4	-0.49772	-0.12443	missense	Uncertain
pool_cc3	Lys1530Arg	1530	R	-0.598427	-0.454497	0.150479	0.421427	4	-0.481018	-0.120255	missense	NA
pool_cc3	His1545Cys	1545	C	-0.18417	-0.482269	NA	0.334953	3	-0.331486	-0.110495	missense	NA
pool_cc3	Arg1507Ser	1507	S	-0.346377	-0.46232	0.293233	0.0806469	4	-0.434817	-0.108704	missense	Uncertain
pool_cc3	Thr1550Ser	1550	S	-0.0625072	0.0688566	0.00908048	-0.442239	4	-0.426809	-0.106702	missense	Uncertain
pool_cc3	Gln1556Arg	1556	R	-0.391936	0.105251	0.15463	-0.29362	4	-0.425676	-0.106419	missense	Uncertain
pool_cc3	Pro1491Leu	1491	L	0.13648	-0.221858	-0.135822	-0.162158	4	-0.383358	-0.0958394	missense	Uncertain
pool_cc3	Leu1547Lys	1547	K	-0.101166	-0.690868	0.129328	0.290418	4	-0.372289	-0.0930723	missense	NA
pool_cc3	Pro1430His	1430	H	0.0493076	-0.0412078	0.0295989	-0.407484	4	-0.369785	-0.0924462	missense	NA
pool_cc2	Pro1469Ser	1469	S	-0.144652	-0.0302596	-0.113021	-0.0741952	4	-0.362128	-0.090532	missense	Uncertain
pool_cc3	Leu1539Pro	1539	P	0.197429	-0.466539	0.0461959	-0.138737	4	-0.361651	-0.0904127	missense	Uncertain
pool_cc3	Gln1556Thr	1556	T	0.159811	-0.388187	-0.233375	0.121208	4	-0.340543	-0.0851358	missense	NA
pool_cc3	Val1479Leu	1479	L	-0.026017	-0.0931883	0.143167	-0.342559	4	-0.318598	-0.0796494	missense	Uncertain
pool_cc3	Asp1505Ser	1505	S	-0.316225	-0.039504	-0.062516	0.111618	4	-0.306626	-0.0766565	missense	NA
pool_cc3	Glu1535Gln	1535	Q	NA	-0.0969185	-0.288641	0.15818	3	-0.227379	-0.075793	missense	NA
pool_cc3	Pro1523Leu	1523	L	-0.156719	-0.188508	-0.318996	0.36253	4	-0.301693	-0.0754234	missense	Uncertain
pool_cc3	Gln1537Val	1537	V	-0.27195	-0.0607268	0.141103	-0.107747	4	-0.299321	-0.0748303	missense	NA
pool_cc1	Cys1372His	1372	H	-0.263411	-0.114792	0.073693	0.0139286	4	-0.290581	-0.0726454	missense	NA
pool_cc3	Asp1546Gln	1546	Q	-0.389302	-0.0331544	NA	0.224705	3	-0.197752	-0.0659174	missense	NA
pool_cc2	Glu1462His	1462	H	-0.0693738	-0.0778946	-0.0617983	-0.0337871	4	-0.242854	-0.0607134	missense	NA
pool_cc3	Glu1541Ala	1541	A	-0.724393	-0.0504285	0.430938	0.101799	4	-0.242085	-0.0605212	missense	NA
pool_cc3	Cys1513Ile	1513	I	0.0102658	-0.078562	-0.0307083	-0.136681	4	-0.235685	-0.0589214	missense	NA
pool_cc3	Gln1518Lys	1518	K	-0.042225	-0.309075	0.115723	0.00574153	4	-0.229836	-0.0574589	missense	Uncertain
pool_cc3	Leu1528His	1528	H	-0.348195	0.0399247	-0.0511012	0.130425	4	-0.228947	-0.0572367	missense	NA
pool_cc3	Leu1539Ile	1539	I	-0.107528	-0.544213	-0.0762002	0.499497	4	-0.228444	-0.0571111	missense	NA
pool_cc3	Leu1472Arg	1472	R	0.0531582	-0.0497097	-0.0927406	-0.12472	4	-0.214012	-0.0535031	missense	NA
pool_cc3	Glu1494Asp	1494	D	-0.298654	0.10187	-0.26513	0.267403	4	-0.194511	-0.0486277	missense	NA
pool_cc2	Pro1464Leu	1464	L	-0.0462421	-0.104179	-0.161507	0.13121	4	-0.18072	-0.0451799	missense	Uncertain
pool_cc3	Gln1538His	1538	H	0.407227	-0.569409	-0.0297423	0.0609428	4	-0.130981	-0.0327452	missense	NA
pool_cc3	Asn1488Pro	1488	P	-0.007922	-0.214197	0.112259	-0.0204595	4	-0.13032	-0.0325799	missense	NA
pool_cc2	Gln1458Asp	1458	D	0.118055	0.00841501	-0.245146	-0.0059578	4	-0.124634	-0.0311585	missense	NA
pool_cc3	Asp1533Arg	1533	R	0.0268591	-0.176234	0.206688	-0.179026	4	-0.121713	-0.0304283	missense	NA
pool_cc2	Val1378Ile	1378	I	-0.0399292	-0.0804032	-0.0567912	0.0562901	4	-0.120833	-0.0302084	missense	Benign
pool_cc3	Leu1564Arg	1564	R	-0.42708	-0.399834	0.606021	0.106763	4	-0.11413	-0.0285326	missense	NA
pool_cc3	Leu1553Cys	1553	C	-0.314627	0.00329033	0.281942	-0.081633	4	-0.111028	-0.027757	missense	NA
pool_cc3	Gln1518Gly	1518	G	0.230312	-0.367061	0.124036	-0.0961042	4	-0.108818	-0.0272045	missense	NA
pool_cc2	Thr1449Ser	1449	S	0.112182	-0.179375	0.0674644	-0.104367	4	-0.104096	-0.0260241	missense	NA
pool_cc3	Glu1540Ala	1540	A	-0.0443635	NA	-0.17544	0.155891	3	-0.0639121	-0.021304	missense	NA
pool_cc3	Glu1565Gln	1565	Q	0.134174	-0.347622	NA	0.159769	3	-0.053679	-0.017893	missense	Uncertain
pool_cc3	Glu1536Asn	1536	N	-0.107648	-0.0685674	-0.144555	0.254004	4	-0.0667661	-0.0166915	missense	NA
pool_cc3	Met1510Asn	1510	N	-0.273906	-0.479658	0.27842	0.409187	4	-0.065957	-0.0164893	missense	NA
pool_cc3	Ser1551Val	1551	V	-0.611286	0.254528	NA	0.313288	3	-0.0434703	-0.0144901	missense	NA
pool_cc3	Pro1544His	1544	H	-0.547391	0.28641	-0.0916971	0.297404	4	-0.0552737	-0.0138184	missense	NA
pool_cc2	Asp1441Ala	1441	A	0.0494084	-0.32977	0.0724341	0.173168	4	-0.0347593	-0.0086898	missense	NA
pool_cc3	Thr1548Ile	1548	I	-0.293818	0.0388719	0.0169332	0.210585	4	-0.0274282	-0.0068571	missense	NA
pool_cc3	Ser1512Asn	1512	N	0.380022	-0.322339	-0.352656	0.274183	4	-0.0207895	-0.0051974	missense	NA
pool_cc3	Ser1497Gly	1497	G	-0.0505049	0.308737	-0.0608594	-0.20901	4	-0.0116379	-0.0029095	missense	NA
pool_cc2	Gln1467Met	1467	M	-0.0056706	-0.0029263	-0.0035023	0.0028951	4	-0.0092041	-0.002301	missense	NA
pool_cc3	Pro1502Leu	1502	L	-0.14295	0.201033	-0.0443925	NA	3	0.0136906	0.00456353	missense	Uncertain
pool_cc3	His1545Leu	1545	L	-0.332561	0.00459992	0.115374	0.233188	4	0.0206014	0.00515035	missense	NA
pool_cc3	Ser1473Leu	1473	L	-0.104704	0.272524	-0.168731	0.0277331	4	0.0268221	0.00670553	missense	NA
pool_cc2	Gly1384Ala	1384	A	0.0161251	0.0093948	-0.0211262	0.0389553	4	0.0433489	0.0108372	missense	NA
pool_cc3	Lys1487Tyr	1487	Y	0.25684	-0.444422	NA	0.231985	3	0.0444034	0.0148011	missense	NA
pool_cc3	Asp1482Ser	1482	S	0.103025	-0.445491	NA	0.388359	3	0.0458927	0.0152976	missense	NA
pool_cc3	Leu1553Phe	1553	F	-0.296279	-0.0797005	-0.0468892	0.486987	4	0.0641179	0.0160295	missense	Uncertain
pool_cc3	Pro1562Leu	1562	L	-0.183269	-0.145036	0.208891	0.184535	4	0.0651216	0.0162804	missense	NA
pool_cc3	Glu1540Lys	1540	K	-0.405498	NA	0.0137285	0.440818	3	0.0490493	0.0163498	missense	Uncertain
pool_cc2	Lys1459Arg	1459	R	-0.0175653	0.0201147	0.0136338	0.0574099	4	0.0735931	0.0183983	missense	Uncertain
pool_cc3	Lys1500Ile	1500	I	0.0841243	-0.0775242	0.0851072	0.0102424	4	0.10195	0.0254874	missense	NA
pool_cc2	Ser1387Tyr	1387	Y	0.116904	-0.0889957	-0.127382	0.205181	4	0.105708	0.0264269	missense	NA
pool_cc1	Glu1282Ala	1282	A	0.0898646	0.0750171	-0.0228309	-0.0274338	4	0.114617	0.0286542	missense	NA
pool_cc3	Ser1516Asn	1516	N	-0.165798	-0.227502	0.166169	0.35474	4	0.127609	0.0319024	missense	Uncertain
pool_cc3	Val1493Thr	1493	T	-0.261602	0.18781	0.028081	0.175359	4	0.129648	0.032412	missense	NA
pool_cc3	Ser1496Lys	1496	K	0.0178771	-0.179948	0.0526154	0.245569	4	0.136113	0.0340283	missense	NA
pool_cc3	Leu1517Ile	1517	I	-0.0382234	0.233443	-0.0857908	0.0285556	4	0.137984	0.034496	missense	Uncertain
pool_cc3	Ser1484Leu	1484	L	-0.123115	0.295964	-0.194003	0.163981	4	0.142827	0.0357068	missense	NA
pool_cc3	Glu1541Tyr	1541	Y	0.238268	NA	-0.256474	0.126559	3	0.108353	0.0361176	missense	NA
pool_cc3	His1511Ala	1511	A	0.0359077	0.29371	-0.234303	0.0560071	4	0.151321	0.0378303	missense	NA
pool_cc3	Asp1505Gly	1505	G	-0.0099667	0.176442	0.0626421	-0.0738846	4	0.155233	0.0388083	missense	Uncertain
pool_cc3	Tyr1509Glu	1509	E	0.233711	-0.19795	0.264593	-0.140529	4	0.159824	0.039956	missense	NA
pool_cc3	Pro1498Leu	1498	L	0.152885	0.197622	-0.151573	-0.0324365	4	0.166497	0.0416243	missense	NA
pool_cc3	Glu1536Val	1536	V	0.188657	-0.347427	-0.0311878	0.359457	4	0.169499	0.0423746	missense	NA
pool_cc3	Ser1503Thr	1503	T	0.141112	-0.298093	NA	0.285463	3	0.128482	0.0428274	missense	NA
pool_cc3	Thr1550Leu	1550	L	0.325577	-0.426699	0.0620532	0.221964	4	0.182895	0.0457238	missense	NA
pool_cc3	Thr1561Gly	1561	G	-0.724953	0.359532	-0.214317	0.762734	4	0.182996	0.0457489	missense	NA
pool_cc3	Lys1476Glu	1476	E	-0.233323	0.03475	0.148419	0.241247	4	0.191093	0.0477733	missense	Uncertain
pool_cc1	Thr1307Arg	1307	R	0.124209	0.130855	-0.0095022	-0.0486506	4	0.196911	0.0492278	missense	NA
pool_cc1	Glu1288Gly	1288	G	0.231046	0.109739	-0.0334434	-0.095409	4	0.211933	0.0529833	missense	NA
pool_cc3	Arg1520Gly	1520	G	-0.144741	0.171894	-0.353577	0.547667	4	0.221243	0.0553108	missense	NA
pool_cc2	Lys1459Asp	1459	D	0.403888	-0.351021	NA	0.115114	3	0.167982	0.055994	missense	NA
pool_cc3	Met1510Phe	1510	F	0.217622	-0.028973	NA	-0.0171169	3	0.171532	0.0571773	missense	NA
pool_cc3	Tyr1509Lys	1509	K	-0.227893	0.191724	NA	0.212707	3	0.176537	0.0588456	missense	NA
pool_cc3	Pro1498Thr	1498	T	0.145327	-0.101887	-0.1302	0.32251	4	0.23575	0.0589374	missense	NA
pool_cc2	His1421Asn	1421	N	-0.137096	0.143972	-0.131894	0.363184	4	0.238167	0.0595417	missense	NA
pool_cc3	Thr1561Pro	1561	P	-0.204216	NA	0.186422	0.208181	3	0.190387	0.0634622	missense	NA
pool_cc2	Val1417Phe	1417	F	0.225506	-0.0743433	0.190489	-0.0731087	4	0.268543	0.0671357	missense	NA
pool_cc2	Leu1439His	1439	H	-0.0315727	-0.0658885	0.124051	0.245076	4	0.271666	0.0679166	missense	NA
pool_cc3	Ala1474Pro	1474	P	0.363867	0.160265	-0.116066	-0.128453	4	0.279613	0.0699032	missense	NA
pool_cc3	Glu1549Val	1549	V	-0.178226	0.368966	0.0280888	0.0703086	4	0.289138	0.0722845	missense	Uncertain
pool_cc3	His1545Gln	1545	Q	0.235085	-0.0469182	0.0320935	0.0715337	4	0.291794	0.0729485	missense	Uncertain
pool_cc3	Ser1514Arg	1514	R	0.231011	-0.485653	0.0945465	0.462229	4	0.302133	0.0755333	missense	NA
pool_cc1	Gln1313Arg	1313	R	0.154398	-0.0033889	0.117266	0.0364551	4	0.304731	0.0761827	missense	Uncertain
pool_cc2	Cys1382Ser	1382	S	-0.0493785	0.228076	0.0515843	0.0864337	4	0.316716	0.079179	missense	Uncertain
pool_cc3	Gly1567Ser	1567	S	-0.238193	0.326555	0.33367	-0.0902172	4	0.331815	0.0829538	missense	NA
pool_cc3	Leu1558Phe	1558	F	-0.33969	0.45563	0.143818	0.072374	4	0.332132	0.0830331	missense	NA
pool_cc3	Thr1548Asn	1548	N	0.485335	-0.310501	-0.0496423	0.207953	4	0.333145	0.0832862	missense	NA
pool_cc1	Leu1317Met	1317	M	0.116459	0.247278	0.00279667	-0.0242611	4	0.342273	0.0855681	missense	NA
pool_cc3	Ser1497Pro	1497	P	NA	0.135462	0.4431	-0.319921	3	0.258641	0.0862137	missense	NA
pool_cc1	Thr1312Asn	1312	N	0.143905	0.106525	0.0262695	0.0823596	4	0.359059	0.0897648	missense	NA
pool_cc1	His1283Arg	1283	R	0.00025805	0.256076	0.175053	-0.0705169	4	0.36087	0.0902175	missense	Uncertain
pool_cc1	Asn1354Lys	1354	K	-0.09196	0.258969	0.225848	-0.0305385	4	0.362318	0.0905795	missense	NA
pool_cc3	Asn1519Arg	1519	R	NA	0.267927	-0.375217	0.379348	3	0.272058	0.0906861	missense	NA
pool_cc3	Glu1494His	1494	H	-0.0302042	-0.165357	0.384384	0.195361	4	0.384184	0.0960459	missense	NA
pool_cc1	Pro1575Leu	1575	L	0.606298	-0.297092	0.0151332	0.069075	4	0.393414	0.0983536	missense	NA
pool_cc3	Glu1478His	1478	H	-0.0230909	0.140697	0.20055	0.0901736	4	0.40833	0.102082	missense	NA
pool_cc1	Lys1338Ser	1338	S	0.234886	0.190178	0.125447	-0.137106	4	0.413405	0.103351	missense	NA
pool_cc3	Ser1542Leu	1542	L	NA	-0.0082994	0.0405143	0.279881	3	0.312096	0.104032	missense	NA
pool_cc1	Glu1358Val	1358	V	0.179609	0.705465	-0.133084	-0.318962	4	0.433028	0.108257	missense	NA
pool_cc3	Ser1516Lys	1516	K	-0.165658	0.390502	0.181678	0.034386	4	0.440908	0.110227	missense	NA
pool_cc1	Gly1332Arg	1332	R	0.176891	-0.0193344	0.350613	-0.0033953	4	0.504774	0.126194	missense	Uncertain
pool_cc3	Asp1546Asn	1546	N	0.213637	0.158771	0.127422	0.00923238	4	0.509062	0.127266	missense	Benign
pool_cc3	Ser1514Pro	1514	P	0.0712679	0.0456499	0.0869717	0.337177	4	0.541066	0.135267	missense	NA
pool_cc3	Val1493Ile	1493	I	0.169191	-0.296466	0.238251	0.432764	4	0.54374	0.135935	missense	NA
pool_cc3	Pro1554Lys	1554	K	0.194853	0.130563	0.0335502	0.194086	4	0.553052	0.138263	missense	NA
pool_cc3	Asp1557Ala	1557	A	0.412471	0.307685	0.0318355	-0.189704	4	0.562287	0.140572	missense	NA
pool_cc1	Glu1282Asn	1282	N	0.301839	0.184862	0.0752641	0.0289736	4	0.590939	0.147735	missense	NA
pool_cc3	Lys1530Met	1530	M	0.614303	-0.0986642	0.294632	-0.216955	4	0.593315	0.148329	missense	NA
pool_cc3	Ser1542Pro	1542	P	0.294976	0.264798	0.351478	-0.31238	4	0.598872	0.149718	missense	Uncertain
pool_cc3	Ser1542Thr	1542	T	0.509138	-0.0999358	0.216556	-0.0194074	4	0.606351	0.151588	missense	NA
pool_cc2	Ser1461Pro	1461	P	NA	0.448674	-0.100404	0.116265	3	0.464535	0.154845	missense	NA
pool_cc3	Thr1561Ile	1561	I	0.169156	-0.462115	0.610142	0.314022	4	0.631206	0.157801	missense	Benign
pool_cc3	Ser1516Met	1516	M	0.0148955	-0.113224	0.165973	0.564675	4	0.632319	0.15808	missense	NA
pool_cc3	Thr1548Pro	1548	P	0.0595309	0.275796	0.153701	0.170255	4	0.659283	0.164821	missense	NA
pool_cc1	Gln1313Ala	1313	A	0.408197	-0.350805	0.293037	0.364757	4	0.715187	0.178797	missense	NA
pool_cc3	Tyr1552Gln	1552	Q	-0.10952	-0.154269	0.467454	0.527652	4	0.731317	0.182829	missense	NA
pool_cc1	Gln1331Thr	1331	T	0.25504	0.223861	0.174745	0.0924548	4	0.746101	0.186525	missense	NA
pool_cc3	Pro1554Thr	1554	T	-0.175475	0.408996	0.200178	0.317744	4	0.751443	0.187861	missense	Uncertain
pool_cc3	Lys1500Thr	1500	T	0.36638	0.402684	-0.313752	0.307471	4	0.762783	0.190696	missense	NA
pool_cc1	Gly1384Val	1384	V	-0.0836264	-0.0078093	0.263026	0.61911	4	0.7907	0.197675	missense	NA
pool_cc3	Thr1561Ser	1561	S	0.311465	-0.0128085	0.210737	0.297031	4	0.806424	0.201606	missense	NA
pool_cc3	Pro1498His	1498	H	NA	0.384484	-0.550835	0.862831	3	0.69648	0.23216	missense	NA
pool_cc3	Tyr1509Cys	1509	C	0.239907	-0.155537	0.194507	0.666066	4	0.944943	0.236236	missense	Uncertain
pool_cc3	Gln1518Pro	1518	P	-0.0276715	0.420304	0.139092	0.429592	4	0.961316	0.240329	missense	NA
pool_cc1	Met1361Gly	1361	G	0.388864	0.640237	-0.131485	0.067899	4	0.965515	0.241379	missense	NA
pool_cc3	Leu1547Phe	1547	F	-0.0393734	0.708766	0.00366135	0.309752	4	0.982806	0.245701	missense	Uncertain
pool_cc3	Val1493Trp	1493	W	NA	-0.163626	0.396208	0.531941	3	0.764523	0.254841	missense	NA
pool_cc3	Asp1505Val	1505	V	0.386298	0.169657	0.299609	0.164475	4	1.02004	0.25501	missense	Uncertain
pool_cc3	His1511Ser	1511	S	0.410662	0.0475153	0.338394	0.2375	4	1.03407	0.258518	missense	NA
pool_cc3	Glu1526Asp	1526	D	0.537102	0.31194	NA	-0.0488764	3	0.800166	0.266722	missense	NA
pool_cc3	Glu1536Met	1536	M	0.759113	0.40759	-0.162457	0.10797	4	1.11222	0.278054	missense	NA
pool_cc3	Leu1472Gln	1472	Q	0.210892	0.182334	0.0879072	0.657606	4	1.13874	0.284685	missense	NA
pool_cc3	Arg1507Thr	1507	T	0.329732	0.195096	0.328934	0.285514	4	1.13928	0.284819	missense	Benign
pool_cc1	Asn1364Ile	1364	I	0.08398	0.304654	0.390581	0.363	4	1.14222	0.285554	missense	NA
pool_cc3	Pro1562His	1562	H	0.303355	0.505095	0.272487	0.0691228	4	1.15006	0.287515	missense	NA
pool_cc3	Pro1498Arg	1498	R	0.305471	0.304559	0.361719	0.179616	4	1.15137	0.287841	missense	Uncertain
pool_cc3	Lys1500Gln	1500	Q	0.321073	0.371098	NA	0.175169	3	0.86734	0.289113	missense	NA
pool_cc3	Glu1565Leu	1565	L	0.491714	0.0127298	NA	0.37134	3	0.875784	0.291928	missense	NA
pool_cc2	Asp1398Val	1398	V	0.180805	0.397292	0.236568	0.378477	4	1.19314	0.298286	missense	Uncertain
pool_cc1	Cys1291Tyr	1291	Y	0.479768	0.382269	0.393318	-0.0609841	4	1.19437	0.298593	missense	Uncertain
pool_cc3	Pro1491His	1491	H	0.392967	0.198041	0.680554	-0.0664445	4	1.20512	0.30128	missense	NA
pool_cc3	Glu1490Gly	1490	G	0.105894	NA	0.43963	0.388213	3	0.933737	0.311246	missense	NA
pool_cc3	Asp1506Tyr	1506	Y	0.81282	-0.177071	0.372302	0.261429	4	1.26948	0.31737	missense	Uncertain
pool_cc3	Ser1484Thr	1484	T	0.202781	-0.0104341	0.476659	0.606633	4	1.27564	0.31891	missense	Uncertain
pool_cc3	Asn1519Asp	1519	D	0.634798	0.0982438	0.338388	0.269661	4	1.34109	0.335273	missense	Uncertain
pool_cc3	Ser1499Thr	1499	T	NA	0.548628	0.0355415	0.495102	3	1.07927	0.359757	missense	NA
pool_cc3	Gln1518Leu	1518	L	0.483841	0.227739	0.474288	0.314023	4	1.49989	0.374973	missense	NA
pool_cc3	Leu1472Ile	1472	I	0.920292	0.502942	-0.0956239	0.254612	4	1.58222	0.395556	missense	NA
pool_cc3	Arg1555Cys	1555	C	0.260592	0.458073	0.303898	0.599014	4	1.62158	0.405394	missense	NA
pool_cc3	Ala1481Ser	1481	S	0.39032	0.210209	0.555987	0.511174	4	1.66769	0.416923	missense	NA
pool_cc3	Leu1558Ile	1558	I	0.589728	0.573889	NA	0.183106	3	1.34672	0.448908	missense	NA
pool_cc3	Ser1484Pro	1484	P	0.526936	0.763071	0.373758	0.186279	4	1.85004	0.462511	missense	NA

## Sheet: Table S4.Singleton Results
			Normalized to WT	Normalized to WT	Normalized to WT	Average	StDev	log2transformed	Singleton Functional Call				Average	StDev
		Average GL2	0.930576	0.957434	0.924868	0.937626	0.259103	-0.0929152165042887				Average GL2	0.937626	0.259103
		Average Empty	0.0995147	0.0890643	0.0860871	0.0915554	0.0508809	-3.44921189712606				Average Empty	0.0915554	0.0508809
		Average WT	1	1	1	1	0	0				Average WT	1	0
		Gln1396Ala	0.858209	0.859504	0.873016	0.863576	0.0082005	-0.211604410651965	FUNC			Gln1396Ala	0.863576	0.0082005
		Met1400Ser	0.0392157	0.0508475	0.0363636	0.0421423	0.00767261	-4.56858850184345	LOF			Met1400Ser	0.0421423	0.00767261
		Glu1415Gly	0.350746	0.413223	0.365079	0.37635	0.0327277	-1.4098546897009	LOF			Glu1415Gly	0.37635	0.0327277
		Glu1419Ala	0.865672	0.842975	0.84127	0.849972	0.0136228	-0.234512388287931	FUNC			Glu1419Ala	0.849972	0.0136228
		Ser1423Ala	0.820896	0.859504	0.857143	0.845848	0.0216413	-0.241530508573123	FUNC			Ser1423Ala	0.845848	0.0216413
		Ser1423Glu	0.813433	0.809917	0.825397	0.816249	0.0081149	-0.292918765922619	FUNC			Ser1423Glu	0.816249	0.0081149
		Gln1424Ala	0.753731	0.818182	0.761905	0.777939	0.0350898	-0.362270489503405	FUNC			Gln1424Ala	0.777939	0.0350898
		Glu1446Gln	0.708955	0.793388	0.714286	0.738876	0.0472839	-0.436594936545139	FUNC			Glu1446Gln	0.738876	0.0472839
		Lys1452Asn	1.07843	1.01695	0.981818	1.02573	0.0489019	0.0366551064917425	FUNC			Lys1452Asn	1.02573	0.0489019
		Ala1453Ser	1.01961	0.966102	0.981818	0.989176	0.0275014	-0.0157009944822139	FUNC			Ala1453Ser	0.989176	0.0275014
		Leu1455Ile	0.58209	0.661157	0.619048	0.620765	0.0395617	-0.687881499951982	INT			Leu1455Ile	0.620765	0.0395617
		Thr1456Lys	1	0.830508	0.945455	0.925321	0.0865209	-0.111974151527428	FUNC			Thr1456Lys	0.925321	0.0865209
		Ser1460Thr	0.671642	0.842975	0.650794	0.721804	0.105454	-0.470321857153172	FUNC			Ser1460Thr	0.721804	0.105454
		Ile1465Leu	0.485075	0.46281	0.484127	0.477337	0.0125899	-1.06691939371704	INT			Ile1465Leu	0.477337	0.0125899
		Asp1475Phe	0.934524	1.03106	0.875	0.94686	0.0787559	-0.0787771133841172	FUNC			Asp1475Phe	0.94686	0.0787559
		Glu1478Pro	1.07843	1.0339	0.927273	1.0132	0.0776758	0.0189201236110377	FUNC			Glu1478Pro	1.0132	0.0776758
		Lys1489Ser	0.821429	0.944099	0.857143	0.874224	0.0630939	-0.193925766034388	FUNC			Lys1489Ser	0.874224	0.0630939
		Val1493Leu	0.869048	0.944099	0.77381	0.862319	0.0853441	-0.213706693470226	FUNC			Val1493Leu	0.862319	0.0853441
		Glu1494Ser	0.863095	0.850932	0.52381	0.745945	0.192471	-0.422857905594178	FUNC			Glu1494Ser	0.745945	0.192471
		Asp1505Phe	0.809524	0.73913	0.809524	0.786059	0.0406416	-0.347289847848818	FUNC			Asp1505Phe	0.786059	0.0406416
		Asp1506Gln	0.964286	1.02484	0.886905	0.958678	0.0691407	-0.06088116925006	FUNC			Asp1506Gln	0.958678	0.0691407
		Ser1516Pro	0.863095	0.931677	0.845238	0.880003	0.0456326	-0.18441891405334	FUNC			Ser1516Pro	0.880003	0.0456326
		Asn1519Phe	0.857143	0.888199	0.815476	0.853606	0.0364901	-0.228357887622055	FUNC			Asn1519Phe	0.853606	0.0364901
		Glu1526Thr	0.960784	0.79661	0.836364	0.864586	0.0856485	-0.209918553109979	FUNC			Glu1526Thr	0.864586	0.0856485
		Glu1527His	0.75	0.782609	0.785714	0.772774	0.0197842	-0.371880928701232	FUNC			Glu1527His	0.772774	0.0197842
	Singleton CC Set 1
			Set1	Set2	Set3	Normalized to WT	Normalized to WT	Normalized to WT	Average	StDev
		Gl2	12.5	12.3	13	0.932836	1.01653	1.03175	0.993704	0.0532593
		Empty	1.8	1.6	1.6	0.134328	0.132231	0.126984	0.131181	0.00378305
		WT	13.4	12.1	12.6	1	1	1	1	0
		Gln1396Ala	11.5	10.4	11	0.858209	0.859504	0.873016	0.863576	0.0082005
		Glu1415Gly	4.7	5	4.6	0.350746	0.413223	0.365079	0.37635	0.0327277
		Glu1419Ala	11.6	10.2	10.6	0.865672	0.842975	0.84127	0.849972	0.0136228
		Ser1423Ala	11	10.4	10.8	0.820896	0.859504	0.857143	0.845848	0.0216413
		Ser1423Glu	10.9	9.8	10.4	0.813433	0.809917	0.825397	0.816249	0.0081149
		Gln1424Ala	10.1	9.9	9.6	0.753731	0.818182	0.761905	0.777939	0.0350898
		Glu1446Gln	9.5	9.6	9	0.708955	0.793388	0.714286	0.738876	0.0472839
		Leu1455Ile	7.8	8	7.8	0.58209	0.661157	0.619048	0.620765	0.0395617
		Ser1460Thr	9	10.2	8.2	0.671642	0.842975	0.650794	0.721804	0.105454
		Ile1465Leu	6.5	5.6	6.1	0.485075	0.46281	0.484127	0.477337	0.0125899
	Singleton CC Set 2
			Set1	Set2	Set3	Normalized to WT	Normalized to WT	Normalized to WT	Average	StDev
		GL2	19.7	20.6	19.2	1.17262	1.2795	1.14286	1.19833	0.0718588
		Empty	2.1	1.9	1.9	0.125	0.118012	0.113095	0.118703	0.00598231
		WT	16.8	16.1	16.8	1	1	1	1	0
		Asp1475Phe	15.7	16.6	14.7	0.934524	1.03106	0.875	0.94686	0.0787559
		Lys1489Ser	13.8	15.2	14.4	0.821429	0.944099	0.857143	0.874224	0.0630939
		Val1493Leu	14.6	15.2	13	0.869048	0.944099	0.77381	0.862319	0.0853441
		Glu1494Ser	14.5	13.7	8.8	0.863095	0.850932	0.52381	0.745945	0.192471
		Asp1505Phe	13.6	11.9	13.6	0.809524	0.73913	0.809524	0.786059	0.0406416
		Asp1506Gln	16.2	16.5	14.9	0.964286	1.02484	0.886905	0.958678	0.0691407
		Ser1516Pro	14.5	15	14.2	0.863095	0.931677	0.845238	0.880003	0.0456326
		Asn1519Phe	14.4	14.3	13.7	0.857143	0.888199	0.815476	0.853606	0.0364901
		Glu1527His	12.6	12.6	13.2	0.75	0.782609	0.785714	0.772774	0.0197842
	Singleton CC Set 3
			Set1	Set2	Set3	Normalized to WT	Normalized to WT	Normalized to WT	Average	StDev
		GL2	3.5	3.4	3.3	0.686275	0.576271	0.6	0.620849	0.0578894
		Empty	0.2	0.1	0.1	0.0392157	0.0169492	0.0181818	0.0247822	0.0125149
		WT	5.1	5.9	5.5	1	1	1	1	0
		Met1400Ser	0.2	0.3	0.2	0.0392157	0.0508475	0.0363636	0.0421423	0.00767261
		Lys1452Asn	5.5	6	5.4	1.07843	1.01695	0.981818	1.02573	0.0489019
		Ala1453Ser	5.2	5.7	5.4	1.01961	0.966102	0.981818	0.989176	0.0275014
		Thr1456Lys	5.1	4.9	5.2	1	0.830508	0.945455	0.925321	0.0865209
		Glu1478Pro	5.5	6.1	5.1	1.07843	1.0339	0.927273	1.0132	0.0776758
		Glu1526Thr	4.9	4.7	4.6	0.960784	0.79661	0.836364	0.864586	0.0856485

## Sheet: Table S5.Multiplexed Primers
BRCA1 Mutagenized Codon	Fwd Primer		Rev Primer
1280	BRCA1-CC1-Fwd-2	(N:25252525)(N)(K:00005050)CAGGAACATCACCTTAGTGAGGAAACA	BRCA1-CC1-Rev-2	TGCCTTTGCCAATATTACCTGGTTACTGCA
1281	BRCA1-CC1-Fwd-3	(N:25252525)(N)(K:00005050)GAACATCACCTTAGTGAGGAAACAAAA	BRCA1-CC1-Rev-3	AGATGCCTTTGCCAATATTACCTGGTTACT
1282	BRCA1-CC1-Fwd-4	(N:25252525)(N)(K:00005050)CATCACCTTAGTGAGGAAACAAAATGT	BRCA1-CC1-Rev-4	CTGAGATGCCTTTGCCAATATTACCTGGTT
1283	BRCA1-CC1-Fwd-5	(N:25252525)(N)(K:00005050)CACCTTAGTGAGGAAACAAAATGTTCT	BRCA1-CC1-Rev-5	TTCCTGAGATGCCTTTGCCAATATTACCTG
1284	BRCA1-CC1-Fwd-6	(N:25252525)(N)(K:00005050)CTTAGTGAGGAAACAAAATGTTCTGCT	BRCA1-CC1-Rev-6	ATGTTCCTGAGATGCCTTTGCCAATATTAC
1285	BRCA1-CC1-Fwd-7	(N:25252525)(N)(K:00005050)AGTGAGGAAACAAAATGTTCTGCTAGC	BRCA1-CC1-Rev-7	GTGATGTTCCTGAGATGCCTTTGCCAATAT
1286	BRCA1-CC1-Fwd-8	(N:25252525)(N)(K:00005050)GAGGAAACAAAATGTTCTGCTAGCTTG	BRCA1-CC1-Rev-8	AAGGTGATGTTCCTGAGATGCCTTTGCCAA
1287	BRCA1-CC1-Fwd-9	(N:25252525)(N)(K:00005050)GAAACAAAATGTTCTGCTAGCTTGTTT	BRCA1-CC1-Rev-9	ACTAAGGTGATGTTCCTGAGATGCCTTTGC
1288	BRCA1-CC1-Fwd-10	(N:25252525)(N)(K:00005050)ACAAAATGTTCTGCTAGCTTGTTTTCT	BRCA1-CC1-Rev-10	CTCACTAAGGTGATGTTCCTGAGATGCCTT
1289	BRCA1-CC1-Fwd-11	(N:25252525)(N)(K:00005050)AAATGTTCTGCTAGCTTGTTTTCTTCA	BRCA1-CC1-Rev-11	TTCCTCACTAAGGTGATGTTCCTGAGATGC
1290	BRCA1-CC1-Fwd-12	(N:25252525)(N)(K:00005050)TGTTCTGCTAGCTTGTTTTCTTCACAG	BRCA1-CC1-Rev-12	TGTTTCCTCACTAAGGTGATGTTCCTGAGA
1291	BRCA1-CC1-Fwd-13	(N:25252525)(N)(K:00005050)TCTGCTAGCTTGTTTTCTTCACAGTGC	BRCA1-CC1-Rev-13	TTTTGTTTCCTCACTAAGGTGATGTTCCTG
1292	BRCA1-CC1-Fwd-14	(N:25252525)(N)(K:00005050)GCTAGCTTGTTTTCTTCACAGTGCAGT	BRCA1-CC1-Rev-14	ACATTTTGTTTCCTCACTAAGGTGATGTTC
1293	BRCA1-CC1-Fwd-15	(N:25252525)(N)(K:00005050)AGCTTGTTTTCTTCACAGTGCAGTGAA	BRCA1-CC1-Rev-15	AGAACATTTTGTTTCCTCACTAAGGTGATG
1294	BRCA1-CC1-Fwd-16	(N:25252525)(N)(K:00005050)TTGTTTTCTTCACAGTGCAGTGAATTG	BRCA1-CC1-Rev-16	AGCAGAACATTTTGTTTCCTCACTAAGGTG
1295	BRCA1-CC1-Fwd-17	(N:25252525)(N)(K:00005050)TTTTCTTCACAGTGCAGTGAATTGGAA	BRCA1-CC1-Rev-17	GCTAGCAGAACATTTTGTTTCCTCACTAAG
1296	BRCA1-CC1-Fwd-18	(N:25252525)(N)(K:00005050)TCTTCACAGTGCAGTGAATTGGAAGAC	BRCA1-CC1-Rev-18	CAAGCTAGCAGAACATTTTGTTTCCTCACT
1297	BRCA1-CC1-Fwd-19	(N:25252525)(N)(K:00005050)TCACAGTGCAGTGAATTGGAAGACTTG	BRCA1-CC1-Rev-19	AAACAAGCTAGCAGAACATTTTGTTTCCTC
1298	BRCA1-CC1-Fwd-20	(N:25252525)(N)(K:00005050)CAGTGCAGTGAATTGGAAGACTTGACT	BRCA1-CC1-Rev-20	AGAAAACAAGCTAGCAGAACATTTTGTTTC
1299	BRCA1-CC1-Fwd-21	(N:25252525)(N)(K:00005050)TGCAGTGAATTGGAAGACTTGACTGCA	BRCA1-CC1-Rev-21	TGAAGAAAACAAGCTAGCAGAACATTTTGT
1300	BRCA1-CC1-Fwd-22	(N:25252525)(N)(K:00005050)AGTGAATTGGAAGACTTGACTGCAAAT	BRCA1-CC1-Rev-22	CTGTGAAGAAAACAAGCTAGCAGAACATTT
1301	BRCA1-CC1-Fwd-23	(N:25252525)(N)(K:00005050)GAATTGGAAGACTTGACTGCAAATACA	BRCA1-CC1-Rev-23	GCACTGTGAAGAAAACAAGCTAGCAGAACA
1302	BRCA1-CC1-Fwd-24	(N:25252525)(N)(K:00005050)TTGGAAGACTTGACTGCAAATACAAAC	BRCA1-CC1-Rev-24	ACTGCACTGTGAAGAAAACAAGCTAGCAGA
1303	BRCA1-CC1-Fwd-25	(N:25252525)(N)(K:00005050)GAAGACTTGACTGCAAATACAAACACC	BRCA1-CC1-Rev-25	TTCACTGCACTGTGAAGAAAACAAGCTAGC
1304	BRCA1-CC1-Fwd-26	(N:25252525)(N)(K:00005050)GACTTGACTGCAAATACAAACACCCAG	BRCA1-CC1-Rev-26	CAATTCACTGCACTGTGAAGAAAACAAGCT
1305	BRCA1-CC1-Fwd-27	(N:25252525)(N)(K:00005050)TTGACTGCAAATACAAACACCCAGGAT	BRCA1-CC1-Rev-27	TTCCAATTCACTGCACTGTGAAGAAAACAA
1306	BRCA1-CC1-Fwd-28	(N:25252525)(N)(K:00005050)ACTGCAAATACAAACACCCAGGATCCT	BRCA1-CC1-Rev-28	GTCTTCCAATTCACTGCACTGTGAAGAAAA
1307	BRCA1-CC1-Fwd-29	(N:25252525)(N)(K:00005050)GCAAATACAAACACCCAGGATCCTTTC	BRCA1-CC1-Rev-29	CAAGTCTTCCAATTCACTGCACTGTGAAGA
1308	BRCA1-CC1-Fwd-30	(N:25252525)(N)(K:00005050)AATACAAACACCCAGGATCCTTTCTTG	BRCA1-CC1-Rev-30	AGTCAAGTCTTCCAATTCACTGCACTGTGA
1309	BRCA1-CC1-Fwd-31	(N:25252525)(N)(K:00005050)ACAAACACCCAGGATCCTTTCTTGATT	BRCA1-CC1-Rev-31	TGCAGTCAAGTCTTCCAATTCACTGCACTG
1310	BRCA1-CC1-Fwd-32	(N:25252525)(N)(K:00005050)AACACCCAGGATCCTTTCTTGATTGGT	BRCA1-CC1-Rev-32	ATTTGCAGTCAAGTCTTCCAATTCACTGCA
1311	BRCA1-CC1-Fwd-33	(N:25252525)(N)(K:00005050)ACCCAGGATCCTTTCTTGATTGGTTCT	BRCA1-CC1-Rev-33	TGTATTTGCAGTCAAGTCTTCCAATTCACT
1312	BRCA1-CC1-Fwd-34	(N:25252525)(N)(K:00005050)CAGGATCCTTTCTTGATTGGTTCTTCC	BRCA1-CC1-Rev-34	GTTTGTATTTGCAGTCAAGTCTTCCAATTC
1313	BRCA1-CC1-Fwd-35	(N:25252525)(N)(K:00005050)GATCCTTTCTTGATTGGTTCTTCCAAA	BRCA1-CC1-Rev-35	GGTGTTTGTATTTGCAGTCAAGTCTTCCAA
1314	BRCA1-CC1-Fwd-36	(N:25252525)(N)(K:00005050)CCTTTCTTGATTGGTTCTTCCAAACAA	BRCA1-CC1-Rev-36	CTGGGTGTTTGTATTTGCAGTCAAGTCTTC
1315	BRCA1-CC1-Fwd-37	(N:25252525)(N)(K:00005050)TTCTTGATTGGTTCTTCCAAACAAATG	BRCA1-CC1-Rev-37	ATCCTGGGTGTTTGTATTTGCAGTCAAGTC
1316	BRCA1-CC1-Fwd-38	(N:25252525)(N)(K:00005050)TTGATTGGTTCTTCCAAACAAATGAGG	BRCA1-CC1-Rev-38	AGGATCCTGGGTGTTTGTATTTGCAGTCAA
1317	BRCA1-CC1-Fwd-39	(N:25252525)(N)(K:00005050)ATTGGTTCTTCCAAACAAATGAGGCAT	BRCA1-CC1-Rev-39	GAAAGGATCCTGGGTGTTTGTATTTGCAGT
1318	BRCA1-CC1-Fwd-40	(N:25252525)(N)(K:00005050)GGTTCTTCCAAACAAATGAGGCATCAG	BRCA1-CC1-Rev-40	CAAGAAAGGATCCTGGGTGTTTGTATTTGC
1319	BRCA1-CC1-Fwd-41	(N:25252525)(N)(K:00005050)TCTTCCAAACAAATGAGGCATCAGTCT	BRCA1-CC1-Rev-41	AATCAAGAAAGGATCCTGGGTGTTTGTATT
1320	BRCA1-CC1-Fwd-42	(N:25252525)(N)(K:00005050)TCCAAACAAATGAGGCATCAGTCTGAA	BRCA1-CC1-Rev-42	ACCAATCAAGAAAGGATCCTGGGTGTTTGT
1321	BRCA1-CC1-Fwd-43	(N:25252525)(N)(K:00005050)AAACAAATGAGGCATCAGTCTGAAAGC	BRCA1-CC1-Rev-43	AGAACCAATCAAGAAAGGATCCTGGGTGTT
1322	BRCA1-CC1-Fwd-44	(N:25252525)(N)(K:00005050)CAAATGAGGCATCAGTCTGAAAGCCAG	BRCA1-CC1-Rev-44	GGAAGAACCAATCAAGAAAGGATCCTGGGT
1323	BRCA1-CC1-Fwd-45	(N:25252525)(N)(K:00005050)ATGAGGCATCAGTCTGAAAGCCAGGGA	BRCA1-CC1-Rev-45	TTTGGAAGAACCAATCAAGAAAGGATCCTG
1324	BRCA1-CC1-Fwd-46	(N:25252525)(N)(K:00005050)AGGCATCAGTCTGAAAGCCAGGGAGTT	BRCA1-CC1-Rev-46	TTGTTTGGAAGAACCAATCAAGAAAGGATC
1325	BRCA1-CC1-Fwd-47	(N:25252525)(N)(K:00005050)CATCAGTCTGAAAGCCAGGGAGTTGGT	BRCA1-CC1-Rev-47	CATTTGTTTGGAAGAACCAATCAAGAAAGG
1326	BRCA1-CC1-Fwd-48	(N:25252525)(N)(K:00005050)CAGTCTGAAAGCCAGGGAGTTGGTCTG	BRCA1-CC1-Rev-48	CCTCATTTGTTTGGAAGAACCAATCAAGAA
1327	BRCA1-CC1-Fwd-49	(N:25252525)(N)(K:00005050)TCTGAAAGCCAGGGAGTTGGTCTGAGT	BRCA1-CC1-Rev-49	ATGCCTCATTTGTTTGGAAGAACCAATCAA
1328	BRCA1-CC1-Fwd-50	(N:25252525)(N)(K:00005050)GAAAGCCAGGGAGTTGGTCTGAGTGAC	BRCA1-CC1-Rev-50	CTGATGCCTCATTTGTTTGGAAGAACCAAT
1329	BRCA1-CC1-Fwd-51	(N:25252525)(N)(K:00005050)AGCCAGGGAGTTGGTCTGAGTGACAAG	BRCA1-CC1-Rev-51	AGACTGATGCCTCATTTGTTTGGAAGAACC
1330	BRCA1-CC1-Fwd-52	(N:25252525)(N)(K:00005050)CAGGGAGTTGGTCTGAGTGACAAGGAA	BRCA1-CC1-Rev-52	TTCAGACTGATGCCTCATTTGTTTGGAAGA
1331	BRCA1-CC1-Fwd-53	(N:25252525)(N)(K:00005050)GGAGTTGGTCTGAGTGACAAGGAATTG	BRCA1-CC1-Rev-53	GCTTTCAGACTGATGCCTCATTTGTTTGGA
1332	BRCA1-CC1-Fwd-54	(N:25252525)(N)(K:00005050)GTTGGTCTGAGTGACAAGGAATTGGTT	BRCA1-CC1-Rev-54	CTGGCTTTCAGACTGATGCCTCATTTGTTT
1333	BRCA1-CC1-Fwd-55	(N:25252525)(N)(K:00005050)GGTCTGAGTGACAAGGAATTGGTTTCA	BRCA1-CC1-Rev-55	TCCCTGGCTTTCAGACTGATGCCTCATTTG
1334	BRCA1-CC1-Fwd-56	(N:25252525)(N)(K:00005050)CTGAGTGACAAGGAATTGGTTTCAGAT	BRCA1-CC1-Rev-56	AACTCCCTGGCTTTCAGACTGATGCCTCAT
1335	BRCA1-CC1-Fwd-57	(N:25252525)(N)(K:00005050)AGTGACAAGGAATTGGTTTCAGATGAT	BRCA1-CC1-Rev-57	ACCAACTCCCTGGCTTTCAGACTGATGCCT
1336	BRCA1-CC1-Fwd-58	(N:25252525)(N)(K:00005050)GACAAGGAATTGGTTTCAGATGATGAA	BRCA1-CC1-Rev-58	CAGACCAACTCCCTGGCTTTCAGACTGATG
1337	BRCA1-CC1-Fwd-59	(N:25252525)(N)(K:00005050)AAGGAATTGGTTTCAGATGATGAAGAA	BRCA1-CC1-Rev-59	ACTCAGACCAACTCCCTGGCTTTCAGACTG
1338	BRCA1-CC1-Fwd-60	(N:25252525)(N)(K:00005050)GAATTGGTTTCAGATGATGAAGAAAGA	BRCA1-CC1-Rev-60	GTCACTCAGACCAACTCCCTGGCTTTCAGA
1339	BRCA1-CC1-Fwd-61	(N:25252525)(N)(K:00005050)TTGGTTTCAGATGATGAAGAAAGAGGA	BRCA1-CC1-Rev-61	CTTGTCACTCAGACCAACTCCCTGGCTTTC
1340	BRCA1-CC1-Fwd-62	(N:25252525)(N)(K:00005050)GTTTCAGATGATGAAGAAAGAGGAACG	BRCA1-CC1-Rev-62	TTCCTTGTCACTCAGACCAACTCCCTGGCT
1341	BRCA1-CC1-Fwd-63	(N:25252525)(N)(K:00005050)TCAGATGATGAAGAAAGAGGAACGGGC	BRCA1-CC1-Rev-63	CAATTCCTTGTCACTCAGACCAACTCCCTG
1342	BRCA1-CC1-Fwd-64	(N:25252525)(N)(K:00005050)GATGATGAAGAAAGAGGAACGGGCTTG	BRCA1-CC1-Rev-64	AACCAATTCCTTGTCACTCAGACCAACTCC
1343	BRCA1-CC1-Fwd-65	(N:25252525)(N)(K:00005050)GATGAAGAAAGAGGAACGGGCTTGGAA	BRCA1-CC1-Rev-65	TGAAACCAATTCCTTGTCACTCAGACCAAC
1344	BRCA1-CC1-Fwd-66	(N:25252525)(N)(K:00005050)GAAGAAAGAGGAACGGGCTTGGAAGAA	BRCA1-CC1-Rev-66	ATCTGAAACCAATTCCTTGTCACTCAGACC
1345	BRCA1-CC1-Fwd-67	(N:25252525)(N)(K:00005050)GAAAGAGGAACGGGCTTGGAAGAAAAT	BRCA1-CC1-Rev-67	ATCATCTGAAACCAATTCCTTGTCACTCAG
1346	BRCA1-CC1-Fwd-68	(N:25252525)(N)(K:00005050)AGAGGAACGGGCTTGGAAGAAAATAAT	BRCA1-CC1-Rev-68	TTCATCATCTGAAACCAATTCCTTGTCACT
1347	BRCA1-CC1-Fwd-69	(N:25252525)(N)(K:00005050)GGAACGGGCTTGGAAGAAAATAATCAA	BRCA1-CC1-Rev-69	TTCTTCATCATCTGAAACCAATTCCTTGTC
1348	BRCA1-CC1-Fwd-70	(N:25252525)(N)(K:00005050)ACGGGCTTGGAAGAAAATAATCAAGAA	BRCA1-CC1-Rev-70	TCTTTCTTCATCATCTGAAACCAATTCCTT
1349	BRCA1-CC1-Fwd-71	(N:25252525)(N)(K:00005050)GGCTTGGAAGAAAATAATCAAGAAGAG	BRCA1-CC1-Rev-71	TCCTCTTTCTTCATCATCTGAAACCAATTC
1350	BRCA1-CC1-Fwd-72	(N:25252525)(N)(K:00005050)TTGGAAGAAAATAATCAAGAAGAGCAA	BRCA1-CC1-Rev-72	CGTTCCTCTTTCTTCATCATCTGAAACCAA
1351	BRCA1-CC1-Fwd-73	(N:25252525)(N)(K:00005050)GAAGAAAATAATCAAGAAGAGCAAAGC	BRCA1-CC1-Rev-73	GCCCGTTCCTCTTTCTTCATCATCTGAAAC
1352	BRCA1-CC1-Fwd-74	(N:25252525)(N)(K:00005050)GAAAATAATCAAGAAGAGCAAAGCATG	BRCA1-CC1-Rev-74	CAAGCCCGTTCCTCTTTCTTCATCATCTGA
1353	BRCA1-CC1-Fwd-75	(N:25252525)(N)(K:00005050)AATAATCAAGAAGAGCAAAGCATGGAT	BRCA1-CC1-Rev-75	TTCCAAGCCCGTTCCTCTTTCTTCATCATC
1354	BRCA1-CC1-Fwd-76	(N:25252525)(N)(K:00005050)AATCAAGAAGAGCAAAGCATGGATTCA	BRCA1-CC1-Rev-76	TTCTTCCAAGCCCGTTCCTCTTTCTTCATC
1355	BRCA1-CC1-Fwd-77	(N:25252525)(N)(K:00005050)CAAGAAGAGCAAAGCATGGATTCAAAC	BRCA1-CC1-Rev-77	ATTTTCTTCCAAGCCCGTTCCTCTTTCTTC
1356	BRCA1-CC1-Fwd-78	(N:25252525)(N)(K:00005050)GAAGAGCAAAGCATGGATTCAAACTTA	BRCA1-CC1-Rev-78	ATTATTTTCTTCCAAGCCCGTTCCTCTTTC
1357	BRCA1-CC1-Fwd-79	(N:25252525)(N)(K:00005050)GAGCAAAGCATGGATTCAAACTTAGGT	BRCA1-CC1-Rev-79	TTGATTATTTTCTTCCAAGCCCGTTCCTCT
1358	BRCA1-CC1-Fwd-80	(N:25252525)(N)(K:00005050)CAAAGCATGGATTCAAACTTAGGTGAA	BRCA1-CC1-Rev-80	TTCTTGATTATTTTCTTCCAAGCCCGTTCC
1359	BRCA1-CC1-Fwd-81	(N:25252525)(N)(K:00005050)AGCATGGATTCAAACTTAGGTGAAGCA	BRCA1-CC1-Rev-81	CTCTTCTTGATTATTTTCTTCCAAGCCCGT
1360	BRCA1-CC1-Fwd-82	(N:25252525)(N)(K:00005050)ATGGATTCAAACTTAGGTGAAGCAGCA	BRCA1-CC1-Rev-82	TTGCTCTTCTTGATTATTTTCTTCCAAGCC
1361	BRCA1-CC1-Fwd-83	(N:25252525)(N)(K:00005050)GATTCAAACTTAGGTGAAGCAGCATCT	BRCA1-CC1-Rev-83	GCTTTGCTCTTCTTGATTATTTTCTTCCAA
1362	BRCA1-CC1-Fwd-84	(N:25252525)(N)(K:00005050)TCAAACTTAGGTGAAGCAGCATCTGGG	BRCA1-CC1-Rev-84	CATGCTTTGCTCTTCTTGATTATTTTCTTC
1363	BRCA1-CC1-Fwd-85	(N:25252525)(N)(K:00005050)AACTTAGGTGAAGCAGCATCTGGGTGT	BRCA1-CC1-Rev-85	ATCCATGCTTTGCTCTTCTTGATTATTTTC
1364	BRCA1-CC1-Fwd-86	(N:25252525)(N)(K:00005050)TTAGGTGAAGCAGCATCTGGGTGTGAG	BRCA1-CC1-Rev-86	TGAATCCATGCTTTGCTCTTCTTGATTATT
1365	BRCA1-CC1-Fwd-87	(N:25252525)(N)(K:00005050)GGTGAAGCAGCATCTGGGTGTGAGAGT	BRCA1-CC1-Rev-87	GTTTGAATCCATGCTTTGCTCTTCTTGATT
1366	BRCA1-CC1-Fwd-88	(N:25252525)(N)(K:00005050)GAAGCAGCATCTGGGTGTGAGAGTGAA	BRCA1-CC1-Rev-88	TAAGTTTGAATCCATGCTTTGCTCTTCTTG
1367	BRCA1-CC1-Fwd-89	(N:25252525)(N)(K:00005050)GCAGCATCTGGGTGTGAGAGTGAAACA	BRCA1-CC1-Rev-89	ACCTAAGTTTGAATCCATGCTTTGCTCTTC
1368	BRCA1-CC1-Fwd-90	(N:25252525)(N)(K:00005050)GCATCTGGGTGTGAGAGTGAAACAAGC	BRCA1-CC1-Rev-90	TTCACCTAAGTTTGAATCCATGCTTTGCTC
1369	BRCA1-CC1-Fwd-91	(N:25252525)(N)(K:00005050)TCTGGGTGTGAGAGTGAAACAAGCGTC	BRCA1-CC1-Rev-91	TGCTTCACCTAAGTTTGAATCCATGCTTTG
1370	BRCA1-CC1-Fwd-92	(N:25252525)(N)(K:00005050)GGGTGTGAGAGTGAAACAAGCGTCTCT	BRCA1-CC1-Rev-92	TGCTGCTTCACCTAAGTTTGAATCCATGCT
1371	BRCA1-CC1-Fwd-93	(N:25252525)(N)(K:00005050)TGTGAGAGTGAAACAAGCGTCTCTGAA	BRCA1-CC1-Rev-93	AGATGCTGCTTCACCTAAGTTTGAATCCAT
1372	BRCA1-CC1-Fwd-94	(N:25252525)(N)(K:00005050)GAGAGTGAAACAAGCGTCTCTGAAGAC	BRCA1-CC1-Rev-94	CCCAGATGCTGCTTCACCTAAGTTTGAATC
1373	BRCA1-CC1-Fwd-95	(N:25252525)(N)(K:00005050)AGTGAAACAAGCGTCTCTGAAGACTGC	BRCA1-CC1-Rev-95	ACACCCAGATGCTGCTTCACCTAAGTTTGA
1374	BRCA1-CC1-Fwd-96	(N:25252525)(N)(K:00005050)GAAACAAGCGTCTCTGAAGACTGCTCA	BRCA1-CC1-Rev-96	CTCACACCCAGATGCTGCTTCACCTAAGTT
1375	BRCA1-CC1-Fwd-97	(N:25252525)(N)(K:00005050)ACAAGCGTCTCTGAAGACTGCTCAGGG	BRCA1-CC1-Rev-97	ACTCTCACACCCAGATGCTGCTTCACCTAA
1376	BRCA1-CC2-Fwd-2	(N:25252525)(N)(N)AGCGTCTCTGAAGACTGCTCAGGGCTA	BRCA1-CC2-Rev-2	TTCACTCTCACACCCAGATGCTGCTTCACC
1377	BRCA1-CC2-Fwd-3	(N:25252525)(N)(N)GTCTCTGAAGACTGCTCAGGGCTATCC	BRCA1-CC2-Rev-3	TGTTTCACTCTCACACCCAGATGCTGCTTC
1378	BRCA1-CC2-Fwd-4	(N:25252525)(N)(N)TCTGAAGACTGCTCAGGGCTATCCTCT	BRCA1-CC2-Rev-4	GCTTGTTTCACTCTCACACCCAGATGCTGC
1379	BRCA1-CC2-Fwd-5	(N:25252525)(N)(N)GAAGACTGCTCAGGGCTATCCTCTCAG	BRCA1-CC2-Rev-5	GACGCTTGTTTCACTCTCACACCCAGATGC
1380	BRCA1-CC2-Fwd-6	(N:25252525)(N)(N)GACTGCTCAGGGCTATCCTCTCAGAGT	BRCA1-CC2-Rev-6	AGAGACGCTTGTTTCACTCTCACACCCAGA
1381	BRCA1-CC2-Fwd-7	(N:25252525)(N)(N)TGCTCAGGGCTATCCTCTCAGAGTGAC	BRCA1-CC2-Rev-7	TTCAGAGACGCTTGTTTCACTCTCACACCC
1382	BRCA1-CC2-Fwd-8	(N:25252525)(N)(N)TCAGGGCTATCCTCTCAGAGTGACATT	BRCA1-CC2-Rev-8	GTCTTCAGAGACGCTTGTTTCACTCTCACA
1383	BRCA1-CC2-Fwd-9	(N:25252525)(N)(N)GGGCTATCCTCTCAGAGTGACATTTTA	BRCA1-CC2-Rev-9	GCAGTCTTCAGAGACGCTTGTTTCACTCTC
1384	BRCA1-CC2-Fwd-10	(N:25252525)(N)(N)CTATCCTCTCAGAGTGACATTTTAACC	BRCA1-CC2-Rev-10	TGAGCAGTCTTCAGAGACGCTTGTTTCACT
1385	BRCA1-CC2-Fwd-11	(N:25252525)(N)(N)TCCTCTCAGAGTGACATTTTAACCACT	BRCA1-CC2-Rev-11	CCCTGAGCAGTCTTCAGAGACGCTTGTTTC
1386	BRCA1-CC2-Fwd-12	(N:25252525)(N)(N)TCTCAGAGTGACATTTTAACCACTCAG	BRCA1-CC2-Rev-12	TAGCCCTGAGCAGTCTTCAGAGACGCTTGT
1387	BRCA1-CC2-Fwd-13	(N:25252525)(N)(N)CAGAGTGACATTTTAACCACTCAGCAG	BRCA1-CC2-Rev-13	GGATAGCCCTGAGCAGTCTTCAGAGACGCT
1388	BRCA1-CC2-Fwd-14	(N:25252525)(N)(N)AGTGACATTTTAACCACTCAGCAGAGG	BRCA1-CC2-Rev-14	AGAGGATAGCCCTGAGCAGTCTTCAGAGAC
1389	BRCA1-CC2-Fwd-15	(N:25252525)(N)(N)GACATTTTAACCACTCAGCAGAGGGAT	BRCA1-CC2-Rev-15	CTGAGAGGATAGCCCTGAGCAGTCTTCAGA
1390	BRCA1-CC2-Fwd-16	(N:25252525)(N)(N)ATTTTAACCACTCAGCAGAGGGATACC	BRCA1-CC2-Rev-16	ACTCTGAGAGGATAGCCCTGAGCAGTCTTC
1391	BRCA1-CC2-Fwd-17	(N:25252525)(N)(N)TTAACCACTCAGCAGAGGGATACCATG	BRCA1-CC2-Rev-17	GTCACTCTGAGAGGATAGCCCTGAGCAGTC
1392	BRCA1-CC2-Fwd-18	(N:25252525)(N)(N)ACCACTCAGCAGAGGGATACCATGCAA	BRCA1-CC2-Rev-18	AATGTCACTCTGAGAGGATAGCCCTGAGCA
1393	BRCA1-CC2-Fwd-19	(N:25252525)(N)(N)ACTCAGCAGAGGGATACCATGCAACAT	BRCA1-CC2-Rev-19	TAAAATGTCACTCTGAGAGGATAGCCCTGA
1394	BRCA1-CC2-Fwd-20	(N:25252525)(N)(N)CAGCAGAGGGATACCATGCAACATAAC	BRCA1-CC2-Rev-20	GGTTAAAATGTCACTCTGAGAGGATAGCCC
1395	BRCA1-CC2-Fwd-21	(N:25252525)(N)(N)CAGAGGGATACCATGCAACATAACCTG	BRCA1-CC2-Rev-21	AGTGGTTAAAATGTCACTCTGAGAGGATAG
1396	BRCA1-CC2-Fwd-22	(N:25252525)(N)(N)AGGGATACCATGCAACATAACCTGATA	BRCA1-CC2-Rev-22	CTGAGTGGTTAAAATGTCACTCTGAGAGGA
1397	BRCA1-CC2-Fwd-23	(N:25252525)(N)(N)GATACCATGCAACATAACCTGATAAAG	BRCA1-CC2-Rev-23	CTGCTGAGTGGTTAAAATGTCACTCTGAGA
1398	BRCA1-CC2-Fwd-24	(N:25252525)(N)(N)ACCATGCAACATAACCTGATAAAGCTC	BRCA1-CC2-Rev-24	CCTCTGCTGAGTGGTTAAAATGTCACTCTG
1399	BRCA1-CC2-Fwd-25	(N:25252525)(N)(N)ATGCAACATAACCTGATAAAGCTCCAG	BRCA1-CC2-Rev-25	ATCCCTCTGCTGAGTGGTTAAAATGTCACT
1400	BRCA1-CC2-Fwd-26	(N:25252525)(N)(N)CAACATAACCTGATAAAGCTCCAGCAG	BRCA1-CC2-Rev-26	GGTATCCCTCTGCTGAGTGGTTAAAATGTC
1401	BRCA1-CC2-Fwd-27	(N:25252525)(N)(N)CATAACCTGATAAAGCTCCAGCAGGAA	BRCA1-CC2-Rev-27	CATGGTATCCCTCTGCTGAGTGGTTAAAAT
1402	BRCA1-CC2-Fwd-28	(N:25252525)(N)(N)AACCTGATAAAGCTCCAGCAGGAAATG	BRCA1-CC2-Rev-28	TTGCATGGTATCCCTCTGCTGAGTGGTTAA
1403	BRCA1-CC2-Fwd-29	(N:25252525)(N)(N)CTGATAAAGCTCCAGCAGGAAATGGCT	BRCA1-CC2-Rev-29	ATGTTGCATGGTATCCCTCTGCTGAGTGGT
1404	BRCA1-CC2-Fwd-30	(N:25252525)(N)(N)ATAAAGCTCCAGCAGGAAATGGCTGAA	BRCA1-CC2-Rev-30	GTTATGTTGCATGGTATCCCTCTGCTGAGT
1405	BRCA1-CC2-Fwd-31	(N:25252525)(N)(N)AAGCTCCAGCAGGAAATGGCTGAACTA	BRCA1-CC2-Rev-31	CAGGTTATGTTGCATGGTATCCCTCTGCTG
1406	BRCA1-CC2-Fwd-32	(N:25252525)(N)(N)CTCCAGCAGGAAATGGCTGAACTAGAA	BRCA1-CC2-Rev-32	TATCAGGTTATGTTGCATGGTATCCCTCTG
1407	BRCA1-CC2-Fwd-33	(N:25252525)(N)(N)CAGCAGGAAATGGCTGAACTAGAAGCT	BRCA1-CC2-Rev-33	CTTTATCAGGTTATGTTGCATGGTATCCCT
1408	BRCA1-CC2-Fwd-34	(N:25252525)(N)(N)CAGGAAATGGCTGAACTAGAAGCTGTG	BRCA1-CC2-Rev-34	GAGCTTTATCAGGTTATGTTGCATGGTATC
1409	BRCA1-CC2-Fwd-35	(N:25252525)(N)(N)GAAATGGCTGAACTAGAAGCTGTGTTA	BRCA1-CC2-Rev-35	CTGGAGCTTTATCAGGTTATGTTGCATGGT
1410	BRCA1-CC2-Fwd-36	(N:25252525)(N)(N)ATGGCTGAACTAGAAGCTGTGTTAGAA	BRCA1-CC2-Rev-36	CTGCTGGAGCTTTATCAGGTTATGTTGCAT
1411	BRCA1-CC2-Fwd-37	(N:25252525)(N)(N)GCTGAACTAGAAGCTGTGTTAGAACAG	BRCA1-CC2-Rev-37	TTCCTGCTGGAGCTTTATCAGGTTATGTTG
1412	BRCA1-CC2-Fwd-38	(N:25252525)(N)(N)GAACTAGAAGCTGTGTTAGAACAGCAT	BRCA1-CC2-Rev-38	CATTTCCTGCTGGAGCTTTATCAGGTTATG
1413	BRCA1-CC2-Fwd-39	(N:25252525)(N)(N)CTAGAAGCTGTGTTAGAACAGCATGGG	BRCA1-CC2-Rev-39	AGCCATTTCCTGCTGGAGCTTTATCAGGTT
1414	BRCA1-CC2-Fwd-40	(N:25252525)(N)(N)GAAGCTGTGTTAGAACAGCATGGGAGC	BRCA1-CC2-Rev-40	TTCAGCCATTTCCTGCTGGAGCTTTATCAG
1415	BRCA1-CC2-Fwd-41	(N:25252525)(N)(N)GCTGTGTTAGAACAGCATGGGAGCCAG	BRCA1-CC2-Rev-41	TAGTTCAGCCATTTCCTGCTGGAGCTTTAT
1416	BRCA1-CC2-Fwd-42	(N:25252525)(N)(N)GTGTTAGAACAGCATGGGAGCCAGCCT	BRCA1-CC2-Rev-42	TTCTAGTTCAGCCATTTCCTGCTGGAGCTT
1417	BRCA1-CC2-Fwd-43	(N:25252525)(N)(N)TTAGAACAGCATGGGAGCCAGCCTTCT	BRCA1-CC2-Rev-43	AGCTTCTAGTTCAGCCATTTCCTGCTGGAG
1418	BRCA1-CC2-Fwd-44	(N:25252525)(N)(N)GAACAGCATGGGAGCCAGCCTTCTAAC	BRCA1-CC2-Rev-44	CACAGCTTCTAGTTCAGCCATTTCCTGCTG
1419	BRCA1-CC2-Fwd-45	(N:25252525)(N)(N)CAGCATGGGAGCCAGCCTTCTAACAGC	BRCA1-CC2-Rev-45	TAACACAGCTTCTAGTTCAGCCATTTCCTG
1420	BRCA1-CC2-Fwd-46	(N:25252525)(N)(N)CATGGGAGCCAGCCTTCTAACAGCTAC	BRCA1-CC2-Rev-46	TTCTAACACAGCTTCTAGTTCAGCCATTTC
1421	BRCA1-CC2-Fwd-47	(N:25252525)(N)(N)GGGAGCCAGCCTTCTAACAGCTACCCT	BRCA1-CC2-Rev-47	CTGTTCTAACACAGCTTCTAGTTCAGCCAT
1422	BRCA1-CC2-Fwd-48	(N:25252525)(N)(N)AGCCAGCCTTCTAACAGCTACCCTTCC	BRCA1-CC2-Rev-48	ATGCTGTTCTAACACAGCTTCTAGTTCAGC
1423	BRCA1-CC2-Fwd-49	(N:25252525)(N)(N)CAGCCTTCTAACAGCTACCCTTCCATC	BRCA1-CC2-Rev-49	CCCATGCTGTTCTAACACAGCTTCTAGTTC
1424	BRCA1-CC2-Fwd-50	(N:25252525)(N)(N)CCTTCTAACAGCTACCCTTCCATCATA	BRCA1-CC2-Rev-50	GCTCCCATGCTGTTCTAACACAGCTTCTAG
1425	BRCA1-CC2-Fwd-51	(N:25252525)(N)(N)TCTAACAGCTACCCTTCCATCATAAGT	BRCA1-CC2-Rev-51	CTGGCTCCCATGCTGTTCTAACACAGCTTC
1426	BRCA1-CC2-Fwd-52	(N:25252525)(N)(N)AACAGCTACCCTTCCATCATAAGTGAC	BRCA1-CC2-Rev-52	AGGCTGGCTCCCATGCTGTTCTAACACAGC
1427	BRCA1-CC2-Fwd-53	(N:25252525)(N)(N)AGCTACCCTTCCATCATAAGTGACTCT	BRCA1-CC2-Rev-53	AGAAGGCTGGCTCCCATGCTGTTCTAACAC
1428	BRCA1-CC2-Fwd-54	(N:25252525)(N)(N)TACCCTTCCATCATAAGTGACTCTTCT	BRCA1-CC2-Rev-54	GTTAGAAGGCTGGCTCCCATGCTGTTCTAA
1429	BRCA1-CC2-Fwd-55	(N:25252525)(N)(N)CCTTCCATCATAAGTGACTCTTCTGCC	BRCA1-CC2-Rev-55	GCTGTTAGAAGGCTGGCTCCCATGCTGTTC
1430	BRCA1-CC2-Fwd-56	(N:25252525)(N)(N)TCCATCATAAGTGACTCTTCTGCCCTT	BRCA1-CC2-Rev-56	GTAGCTGTTAGAAGGCTGGCTCCCATGCTG
1431	BRCA1-CC2-Fwd-57	(N:25252525)(N)(N)ATCATAAGTGACTCTTCTGCCCTTGAG	BRCA1-CC2-Rev-57	AGGGTAGCTGTTAGAAGGCTGGCTCCCATG
1432	BRCA1-CC2-Fwd-58	(N:25252525)(N)(N)ATAAGTGACTCTTCTGCCCTTGAGGAC	BRCA1-CC2-Rev-58	GGAAGGGTAGCTGTTAGAAGGCTGGCTCCC
1433	BRCA1-CC2-Fwd-59	(N:25252525)(N)(N)AGTGACTCTTCTGCCCTTGAGGACCTG	BRCA1-CC2-Rev-59	GATGGAAGGGTAGCTGTTAGAAGGCTGGCT
1434	BRCA1-CC2-Fwd-60	(N:25252525)(N)(N)GACTCTTCTGCCCTTGAGGACCTGCGA	BRCA1-CC2-Rev-60	TATGATGGAAGGGTAGCTGTTAGAAGGCTG
1435	BRCA1-CC2-Fwd-61	(N:25252525)(N)(N)TCTTCTGCCCTTGAGGACCTGCGAAAT	BRCA1-CC2-Rev-61	ACTTATGATGGAAGGGTAGCTGTTAGAAGG
1436	BRCA1-CC2-Fwd-62	(N:25252525)(N)(N)TCTGCCCTTGAGGACCTGCGAAATCCA	BRCA1-CC2-Rev-62	GTCACTTATGATGGAAGGGTAGCTGTTAGA
1437	BRCA1-CC2-Fwd-63	(N:25252525)(N)(N)GCCCTTGAGGACCTGCGAAATCCAGAA	BRCA1-CC2-Rev-63	AGAGTCACTTATGATGGAAGGGTAGCTGTT
1438	BRCA1-CC2-Fwd-64	(N:25252525)(N)(N)CTTGAGGACCTGCGAAATCCAGAACAA	BRCA1-CC2-Rev-64	AGAAGAGTCACTTATGATGGAAGGGTAGCT
1439	BRCA1-CC2-Fwd-65	(N:25252525)(N)(N)GAGGACCTGCGAAATCCAGAACAAAGC	BRCA1-CC2-Rev-65	GGCAGAAGAGTCACTTATGATGGAAGGGTA
1440	BRCA1-CC2-Fwd-66	(N:25252525)(N)(N)GACCTGCGAAATCCAGAACAAAGCACA	BRCA1-CC2-Rev-66	AAGGGCAGAAGAGTCACTTATGATGGAAGG
1441	BRCA1-CC2-Fwd-67	(N:25252525)(N)(N)CTGCGAAATCCAGAACAAAGCACATCA	BRCA1-CC2-Rev-67	CTCAAGGGCAGAAGAGTCACTTATGATGGA
1442	BRCA1-CC2-Fwd-68	(N:25252525)(N)(N)CGAAATCCAGAACAAAGCACATCAGAA	BRCA1-CC2-Rev-68	GTCCTCAAGGGCAGAAGAGTCACTTATGAT
1443	BRCA1-CC2-Fwd-69	(N:25252525)(N)(N)AATCCAGAACAAAGCACATCAGAAAAA	BRCA1-CC2-Rev-69	CAGGTCCTCAAGGGCAGAAGAGTCACTTAT
1444	BRCA1-CC2-Fwd-70	(N:25252525)(N)(N)CCAGAACAAAGCACATCAGAAAAAGCA	BRCA1-CC2-Rev-70	TCGCAGGTCCTCAAGGGCAGAAGAGTCACT
1445	BRCA1-CC2-Fwd-71	(N:25252525)(N)(N)GAACAAAGCACATCAGAAAAAGCAGTA	BRCA1-CC2-Rev-71	ATTTCGCAGGTCCTCAAGGGCAGAAGAGTC
1446	BRCA1-CC2-Fwd-72	(N:25252525)(N)(N)CAAAGCACATCAGAAAAAGCAGTATTA	BRCA1-CC2-Rev-72	TGGATTTCGCAGGTCCTCAAGGGCAGAAGA
1447	BRCA1-CC2-Fwd-73	(N:25252525)(N)(N)AGCACATCAGAAAAAGCAGTATTAACT	BRCA1-CC2-Rev-73	TTCTGGATTTCGCAGGTCCTCAAGGGCAGA
1448	BRCA1-CC2-Fwd-74	(N:25252525)(N)(N)ACATCAGAAAAAGCAGTATTAACTTCA	BRCA1-CC2-Rev-74	TTGTTCTGGATTTCGCAGGTCCTCAAGGGC
1449	BRCA1-CC2-Fwd-75	(N:25252525)(N)(N)TCAGAAAAAGCAGTATTAACTTCACAG	BRCA1-CC2-Rev-75	GCTTTGTTCTGGATTTCGCAGGTCCTCAAG
1450	BRCA1-CC2-Fwd-76	(N:25252525)(N)(N)GAAAAAGCAGTATTAACTTCACAGAAA	BRCA1-CC2-Rev-76	TGTGCTTTGTTCTGGATTTCGCAGGTCCTC
1451	BRCA1-CC2-Fwd-77	(N:25252525)(N)(N)AAAGCAGTATTAACTTCACAGAAAAGT	BRCA1-CC2-Rev-77	TGATGTGCTTTGTTCTGGATTTCGCAGGTC
1452	BRCA1-CC2-Fwd-78	(N:25252525)(N)(N)GCAGTATTAACTTCACAGAAAAGTAGT	BRCA1-CC2-Rev-78	TTCTGATGTGCTTTGTTCTGGATTTCGCAG
1453	BRCA1-CC2-Fwd-79	(N:25252525)(N)(N)GTATTAACTTCACAGAAAAGTAGTGAA	BRCA1-CC2-Rev-79	TTTTTCTGATGTGCTTTGTTCTGGATTTCG
1454	BRCA1-CC2-Fwd-80	(N:25252525)(N)(N)TTAACTTCACAGAAAAGTAGTGAATAC	BRCA1-CC2-Rev-80	TGCTTTTTCTGATGTGCTTTGTTCTGGATT
1455	BRCA1-CC2-Fwd-81	(N:25252525)(N)(N)ACTTCACAGAAAAGTAGTGAATACCCT	BRCA1-CC2-Rev-81	TACTGCTTTTTCTGATGTGCTTTGTTCTGG
1456	BRCA1-CC2-Fwd-82	(N:25252525)(N)(N)TCACAGAAAAGTAGTGAATACCCTATA	BRCA1-CC2-Rev-82	TAATACTGCTTTTTCTGATGTGCTTTGTTC
1457	BRCA1-CC2-Fwd-83	(N:25252525)(N)(N)CAGAAAAGTAGTGAATACCCTATAAGC	BRCA1-CC2-Rev-83	AGTTAATACTGCTTTTTCTGATGTGCTTTG
1458	BRCA1-CC2-Fwd-84	(N:25252525)(N)(N)AAAAGTAGTGAATACCCTATAAGCCAG	BRCA1-CC2-Rev-84	TGAAGTTAATACTGCTTTTTCTGATGTGCT
1459	BRCA1-CC2-Fwd-85	(N:25252525)(N)(N)AGTAGTGAATACCCTATAAGCCAGAAT	BRCA1-CC2-Rev-85	CTGTGAAGTTAATACTGCTTTTTCTGATGT
1460	BRCA1-CC2-Fwd-86	(N:25252525)(N)(N)AGTGAATACCCTATAAGCCAGAATCCA	BRCA1-CC2-Rev-86	TTTCTGTGAAGTTAATACTGCTTTTTCTGA
1461	BRCA1-CC2-Fwd-87	(N:25252525)(N)(N)GAATACCCTATAAGCCAGAATCCAGAA	BRCA1-CC2-Rev-87	ACTTTTCTGTGAAGTTAATACTGCTTTTTC
1462	BRCA1-CC2-Fwd-88	(N:25252525)(N)(N)TACCCTATAAGCCAGAATCCAGAAGGC	BRCA1-CC2-Rev-88	ACTACTTTTCTGTGAAGTTAATACTGCTTT
1463	BRCA1-CC2-Fwd-89	(N:25252525)(N)(N)CCTATAAGCCAGAATCCAGAAGGCCTT	BRCA1-CC2-Rev-89	TTCACTACTTTTCTGTGAAGTTAATACTGC
1464	BRCA1-CC2-Fwd-90	(N:25252525)(N)(N)ATAAGCCAGAATCCAGAAGGCCTTTCT	BRCA1-CC2-Rev-90	GTATTCACTACTTTTCTGTGAAGTTAATAC
1465	BRCA1-CC2-Fwd-91	(N:25252525)(N)(N)AGCCAGAATCCAGAAGGCCTTTCTGCT	BRCA1-CC2-Rev-91	AGGGTATTCACTACTTTTCTGTGAAGTTAA
1466	BRCA1-CC2-Fwd-92	(N:25252525)(N)(N)CAGAATCCAGAAGGCCTTTCTGCTGAC	BRCA1-CC2-Rev-92	TATAGGGTATTCACTACTTTTCTGTGAAGT
1467	BRCA1-CC2-Fwd-93	(N:25252525)(N)(N)AATCCAGAAGGCCTTTCTGCTGACAAG	BRCA1-CC2-Rev-93	GCTTATAGGGTATTCACTACTTTTCTGTGA
1468	BRCA1-CC2-Fwd-94	(N:25252525)(N)(N)CCAGAAGGCCTTTCTGCTGACAAGTTT	BRCA1-CC2-Rev-94	CTGGCTTATAGGGTATTCACTACTTTTCTG
1469	BRCA1-CC2-Fwd-95	(N:25252525)(N)(N)GAAGGCCTTTCTGCTGACAAGTTTGAG	BRCA1-CC2-Rev-95	ATTCTGGCTTATAGGGTATTCACTACTTTT
1470	BRCA1-CC2-Fwd-96	(N:25252525)(N)(N)GGCCTTTCTGCTGACAAGTTTGAGGTG	BRCA1-CC2-Rev-96	TGGATTCTGGCTTATAGGGTATTCACTACT
1471	BRCA1-CC2-Fwd-97	(N:25252525)(N)(N)CTTTCTGCTGACAAGTTTGAGGTGTCT	BRCA1-CC2-Rev-97	TTCTGGATTCTGGCTTATAGGGTATTCACT
1472	BRCA1-CC3-Fwd-2	(N:25252525)(N)(N)TCTGCTGACAAGTTTGAGGTGTCTGCA	BRCA1-CC3-Rev-2	GCCTTCTGGATTCTGGCTTATAGGGTATTC
1473	BRCA1-CC3-Fwd-3	(N:25252525)(N)(N)GCTGACAAGTTTGAGGTGTCTGCAGAT	BRCA1-CC3-Rev-3	AAGGCCTTCTGGATTCTGGCTTATAGGGTA
1474	BRCA1-CC3-Fwd-4	(N:25252525)(N)(N)GACAAGTTTGAGGTGTCTGCAGATAGT	BRCA1-CC3-Rev-4	AGAAAGGCCTTCTGGATTCTGGCTTATAGG
1475	BRCA1-CC3-Fwd-5	(N:25252525)(N)(N)AAGTTTGAGGTGTCTGCAGATAGTTCT	BRCA1-CC3-Rev-5	AGCAGAAAGGCCTTCTGGATTCTGGCTTAT
1476	BRCA1-CC3-Fwd-6	(N:25252525)(N)(N)TTTGAGGTGTCTGCAGATAGTTCTACC	BRCA1-CC3-Rev-6	GTCAGCAGAAAGGCCTTCTGGATTCTGGCT
1477	BRCA1-CC3-Fwd-7	(N:25252525)(N)(N)GAGGTGTCTGCAGATAGTTCTACCAGT	BRCA1-CC3-Rev-7	CTTGTCAGCAGAAAGGCCTTCTGGATTCTG
1478	BRCA1-CC3-Fwd-8	(N:25252525)(N)(N)GTGTCTGCAGATAGTTCTACCAGTAAA	BRCA1-CC3-Rev-8	AAACTTGTCAGCAGAAAGGCCTTCTGGATT
1479	BRCA1-CC3-Fwd-9	(N:25252525)(N)(N)TCTGCAGATAGTTCTACCAGTAAAAAT	BRCA1-CC3-Rev-9	CTCAAACTTGTCAGCAGAAAGGCCTTCTGG
1480	BRCA1-CC3-Fwd-10	(N:25252525)(N)(N)GCAGATAGTTCTACCAGTAAAAATAAA	BRCA1-CC3-Rev-10	CACCTCAAACTTGTCAGCAGAAAGGCCTTC
1481	BRCA1-CC3-Fwd-11	(N:25252525)(N)(N)GATAGTTCTACCAGTAAAAATAAAGAA	BRCA1-CC3-Rev-11	AGACACCTCAAACTTGTCAGCAGAAAGGCC
1482	BRCA1-CC3-Fwd-12	(N:25252525)(N)(N)AGTTCTACCAGTAAAAATAAAGAACCA	BRCA1-CC3-Rev-12	TGCAGACACCTCAAACTTGTCAGCAGAAAG
1483	BRCA1-CC3-Fwd-13	(N:25252525)(N)(N)TCTACCAGTAAAAATAAAGAACCAGGA	BRCA1-CC3-Rev-13	ATCTGCAGACACCTCAAACTTGTCAGCAGA
1484	BRCA1-CC3-Fwd-14	(N:25252525)(N)(N)ACCAGTAAAAATAAAGAACCAGGAGTG	BRCA1-CC3-Rev-14	ACTATCTGCAGACACCTCAAACTTGTCAGC
1485	BRCA1-CC3-Fwd-15	(N:25252525)(N)(N)AGTAAAAATAAAGAACCAGGAGTGGAA	BRCA1-CC3-Rev-15	AGAACTATCTGCAGACACCTCAAACTTGTC
1486	BRCA1-CC3-Fwd-16	(N:25252525)(N)(N)AAAAATAAAGAACCAGGAGTGGAAAGG	BRCA1-CC3-Rev-16	GGTAGAACTATCTGCAGACACCTCAAACTT
1487	BRCA1-CC3-Fwd-17	(N:25252525)(N)(N)AATAAAGAACCAGGAGTGGAAAGGTCA	BRCA1-CC3-Rev-17	ACTGGTAGAACTATCTGCAGACACCTCAAA
1488	BRCA1-CC3-Fwd-18	(N:25252525)(N)(N)AAAGAACCAGGAGTGGAAAGGTCATCC	BRCA1-CC3-Rev-18	TTTACTGGTAGAACTATCTGCAGACACCTC
1489	BRCA1-CC3-Fwd-19	(N:25252525)(N)(N)GAACCAGGAGTGGAAAGGTCATCCCCT	BRCA1-CC3-Rev-19	ATTTTTACTGGTAGAACTATCTGCAGACAC
1490	BRCA1-CC3-Fwd-20	(N:25252525)(N)(N)CCAGGAGTGGAAAGGTCATCCCCTTCT	BRCA1-CC3-Rev-20	TTTATTTTTACTGGTAGAACTATCTGCAGA
1491	BRCA1-CC3-Fwd-21	(N:25252525)(N)(N)GGAGTGGAAAGGTCATCCCCTTCTAAA	BRCA1-CC3-Rev-21	TTCTTTATTTTTACTGGTAGAACTATCTGC
1492	BRCA1-CC3-Fwd-22	(N:25252525)(N)(N)GTGGAAAGGTCATCCCCTTCTAAATGC	BRCA1-CC3-Rev-22	TGGTTCTTTATTTTTACTGGTAGAACTATC
1493	BRCA1-CC3-Fwd-23	(N:25252525)(N)(N)GAAAGGTCATCCCCTTCTAAATGCCCA	BRCA1-CC3-Rev-23	TCCTGGTTCTTTATTTTTACTGGTAGAACT
1494	BRCA1-CC3-Fwd-24	(N:25252525)(N)(N)AGGTCATCCCCTTCTAAATGCCCATCA	BRCA1-CC3-Rev-24	CACTCCTGGTTCTTTATTTTTACTGGTAGA
1495	BRCA1-CC3-Fwd-25	(N:25252525)(N)(N)TCATCCCCTTCTAAATGCCCATCATTA	BRCA1-CC3-Rev-25	TTCCACTCCTGGTTCTTTATTTTTACTGGT
1496	BRCA1-CC3-Fwd-26	(N:25252525)(N)(N)TCCCCTTCTAAATGCCCATCATTAGAT	BRCA1-CC3-Rev-26	CCTTTCCACTCCTGGTTCTTTATTTTTACT
1497	BRCA1-CC3-Fwd-27	(N:25252525)(N)(N)CCTTCTAAATGCCCATCATTAGATGAT	BRCA1-CC3-Rev-27	TGACCTTTCCACTCCTGGTTCTTTATTTTT
1498	BRCA1-CC3-Fwd-28	(N:25252525)(N)(N)TCTAAATGCCCATCATTAGATGATAGG	BRCA1-CC3-Rev-28	GGATGACCTTTCCACTCCTGGTTCTTTATT
1499	BRCA1-CC3-Fwd-29	(N:25252525)(N)(N)AAATGCCCATCATTAGATGATAGGTGG	BRCA1-CC3-Rev-29	AGGGGATGACCTTTCCACTCCTGGTTCTTT
1500	BRCA1-CC3-Fwd-30	(N:25252525)(N)(N)TGCCCATCATTAGATGATAGGTGGTAC	BRCA1-CC3-Rev-30	AGAAGGGGATGACCTTTCCACTCCTGGTTC
1501	BRCA1-CC3-Fwd-31	(N:25252525)(N)(N)CCATCATTAGATGATAGGTGGTACATG	BRCA1-CC3-Rev-31	TTTAGAAGGGGATGACCTTTCCACTCCTGG
1502	BRCA1-CC3-Fwd-32	(N:25252525)(N)(N)TCATTAGATGATAGGTGGTACATGCAC	BRCA1-CC3-Rev-32	GCATTTAGAAGGGGATGACCTTTCCACTCC
1503	BRCA1-CC3-Fwd-33	(N:25252525)(N)(N)TTAGATGATAGGTGGTACATGCACAGT	BRCA1-CC3-Rev-33	TGGGCATTTAGAAGGGGATGACCTTTCCAC
1504	BRCA1-CC3-Fwd-34	(N:25252525)(N)(N)GATGATAGGTGGTACATGCACAGTTGC	BRCA1-CC3-Rev-34	TGATGGGCATTTAGAAGGGGATGACCTTTC
1505	BRCA1-CC3-Fwd-35	(N:25252525)(N)(N)GATAGGTGGTACATGCACAGTTGCTCT	BRCA1-CC3-Rev-35	TAATGATGGGCATTTAGAAGGGGATGACCT
1506	BRCA1-CC3-Fwd-36	(N:25252525)(N)(N)AGGTGGTACATGCACAGTTGCTCTGGG	BRCA1-CC3-Rev-36	ATCTAATGATGGGCATTTAGAAGGGGATGA
1507	BRCA1-CC3-Fwd-37	(N:25252525)(N)(N)TGGTACATGCACAGTTGCTCTGGGAGT	BRCA1-CC3-Rev-37	ATCATCTAATGATGGGCATTTAGAAGGGGA
1508	BRCA1-CC3-Fwd-38	(N:25252525)(N)(N)TACATGCACAGTTGCTCTGGGAGTCTT	BRCA1-CC3-Rev-38	CCTATCATCTAATGATGGGCATTTAGAAGG
1509	BRCA1-CC3-Fwd-39	(N:25252525)(N)(N)ATGCACAGTTGCTCTGGGAGTCTTCAG	BRCA1-CC3-Rev-39	CCACCTATCATCTAATGATGGGCATTTAGA
1510	BRCA1-CC3-Fwd-40	(N:25252525)(N)(N)CACAGTTGCTCTGGGAGTCTTCAGAAT	BRCA1-CC3-Rev-40	GTACCACCTATCATCTAATGATGGGCATTT
1511	BRCA1-CC3-Fwd-41	(N:25252525)(N)(N)AGTTGCTCTGGGAGTCTTCAGAATAGA	BRCA1-CC3-Rev-41	CATGTACCACCTATCATCTAATGATGGGCA
1512	BRCA1-CC3-Fwd-42	(N:25252525)(N)(N)TGCTCTGGGAGTCTTCAGAATAGAAAC	BRCA1-CC3-Rev-42	GTGCATGTACCACCTATCATCTAATGATGG
1513	BRCA1-CC3-Fwd-43	(N:25252525)(N)(N)TCTGGGAGTCTTCAGAATAGAAACTAC	BRCA1-CC3-Rev-43	ACTGTGCATGTACCACCTATCATCTAATGA
1514	BRCA1-CC3-Fwd-44	(N:25252525)(N)(N)GGGAGTCTTCAGAATAGAAACTACCCA	BRCA1-CC3-Rev-44	GCAACTGTGCATGTACCACCTATCATCTAA
1515	BRCA1-CC3-Fwd-45	(N:25252525)(N)(N)AGTCTTCAGAATAGAAACTACCCATCT	BRCA1-CC3-Rev-45	AGAGCAACTGTGCATGTACCACCTATCATC
1516	BRCA1-CC3-Fwd-46	(N:25252525)(N)(N)CTTCAGAATAGAAACTACCCATCTCAA	BRCA1-CC3-Rev-46	CCCAGAGCAACTGTGCATGTACCACCTATC
1517	BRCA1-CC3-Fwd-47	(N:25252525)(N)(N)CAGAATAGAAACTACCCATCTCAAGAG	BRCA1-CC3-Rev-47	ACTCCCAGAGCAACTGTGCATGTACCACCT
1518	BRCA1-CC3-Fwd-48	(N:25252525)(N)(N)AATAGAAACTACCCATCTCAAGAGGAG	BRCA1-CC3-Rev-48	AAGACTCCCAGAGCAACTGTGCATGTACCA
1519	BRCA1-CC3-Fwd-49	(N:25252525)(N)(N)AGAAACTACCCATCTCAAGAGGAGCTC	BRCA1-CC3-Rev-49	CTGAAGACTCCCAGAGCAACTGTGCATGTA
1520	BRCA1-CC3-Fwd-50	(N:25252525)(N)(N)AACTACCCATCTCAAGAGGAGCTCATT	BRCA1-CC3-Rev-50	ATTCTGAAGACTCCCAGAGCAACTGTGCAT
1521	BRCA1-CC3-Fwd-51	(N:25252525)(N)(N)TACCCATCTCAAGAGGAGCTCATTAAG	BRCA1-CC3-Rev-51	TCTATTCTGAAGACTCCCAGAGCAACTGTG
1522	BRCA1-CC3-Fwd-52	(N:25252525)(N)(N)CCATCTCAAGAGGAGCTCATTAAGGTT	BRCA1-CC3-Rev-52	GTTTCTATTCTGAAGACTCCCAGAGCAACT
1523	BRCA1-CC3-Fwd-53	(N:25252525)(N)(N)TCTCAAGAGGAGCTCATTAAGGTTGTT	BRCA1-CC3-Rev-53	GTAGTTTCTATTCTGAAGACTCCCAGAGCA
1524	BRCA1-CC3-Fwd-54	(N:25252525)(N)(N)CAAGAGGAGCTCATTAAGGTTGTTGAT	BRCA1-CC3-Rev-54	TGGGTAGTTTCTATTCTGAAGACTCCCAGA
1525	BRCA1-CC3-Fwd-55	(N:25252525)(N)(N)GAGGAGCTCATTAAGGTTGTTGATGTG	BRCA1-CC3-Rev-55	AGATGGGTAGTTTCTATTCTGAAGACTCCC
1526	BRCA1-CC3-Fwd-56	(N:25252525)(N)(N)GAGCTCATTAAGGTTGTTGATGTGGAG	BRCA1-CC3-Rev-56	TTGAGATGGGTAGTTTCTATTCTGAAGACT
1527	BRCA1-CC3-Fwd-57	(N:25252525)(N)(N)CTCATTAAGGTTGTTGATGTGGAGGAG	BRCA1-CC3-Rev-57	CTCTTGAGATGGGTAGTTTCTATTCTGAAG
1528	BRCA1-CC3-Fwd-58	(N:25252525)(N)(N)ATTAAGGTTGTTGATGTGGAGGAGCAA	BRCA1-CC3-Rev-58	CTCCTCTTGAGATGGGTAGTTTCTATTCTG
1529	BRCA1-CC3-Fwd-59	(N:25252525)(N)(N)AAGGTTGTTGATGTGGAGGAGCAACAG	BRCA1-CC3-Rev-59	GAGCTCCTCTTGAGATGGGTAGTTTCTATT
1530	BRCA1-CC3-Fwd-60	(N:25252525)(N)(N)GTTGTTGATGTGGAGGAGCAACAGCTG	BRCA1-CC3-Rev-60	AATGAGCTCCTCTTGAGATGGGTAGTTTCT
1531	BRCA1-CC3-Fwd-61	(N:25252525)(N)(N)GTTGATGTGGAGGAGCAACAGCTGGAA	BRCA1-CC3-Rev-61	CTTAATGAGCTCCTCTTGAGATGGGTAGTT
1532	BRCA1-CC3-Fwd-62	(N:25252525)(N)(N)GATGTGGAGGAGCAACAGCTGGAAGAG	BRCA1-CC3-Rev-62	AACCTTAATGAGCTCCTCTTGAGATGGGTA
1533	BRCA1-CC3-Fwd-63	(N:25252525)(N)(N)GTGGAGGAGCAACAGCTGGAAGAGTCT	BRCA1-CC3-Rev-63	AACAACCTTAATGAGCTCCTCTTGAGATGG
1534	BRCA1-CC3-Fwd-64	(N:25252525)(N)(N)GAGGAGCAACAGCTGGAAGAGTCTGGG	BRCA1-CC3-Rev-64	ATCAACAACCTTAATGAGCTCCTCTTGAGA
1535	BRCA1-CC3-Fwd-65	(N:25252525)(N)(N)GAGCAACAGCTGGAAGAGTCTGGGCCA	BRCA1-CC3-Rev-65	CACATCAACAACCTTAATGAGCTCCTCTTG
1536	BRCA1-CC3-Fwd-66	(N:25252525)(N)(N)CAACAGCTGGAAGAGTCTGGGCCACAC	BRCA1-CC3-Rev-66	CTCCACATCAACAACCTTAATGAGCTCCTC
1537	BRCA1-CC3-Fwd-67	(N:25252525)(N)(N)CAGCTGGAAGAGTCTGGGCCACACGAT	BRCA1-CC3-Rev-67	CTCCTCCACATCAACAACCTTAATGAGCTC
1538	BRCA1-CC3-Fwd-68	(N:25252525)(N)(N)CTGGAAGAGTCTGGGCCACACGATTTG	BRCA1-CC3-Rev-68	TTGCTCCTCCACATCAACAACCTTAATGAG
1539	BRCA1-CC3-Fwd-69	(N:25252525)(N)(N)GAAGAGTCTGGGCCACACGATTTGACG	BRCA1-CC3-Rev-69	CTGTTGCTCCTCCACATCAACAACCTTAAT
1540	BRCA1-CC3-Fwd-70	(N:25252525)(N)(N)GAGTCTGGGCCACACGATTTGACGGAA	BRCA1-CC3-Rev-70	CAGCTGTTGCTCCTCCACATCAACAACCTT
1541	BRCA1-CC3-Fwd-71	(N:25252525)(N)(N)TCTGGGCCACACGATTTGACGGAAACA	BRCA1-CC3-Rev-71	TTCCAGCTGTTGCTCCTCCACATCAACAAC
1542	BRCA1-CC3-Fwd-72	(N:25252525)(N)(N)GGGCCACACGATTTGACGGAAACATCT	BRCA1-CC3-Rev-72	CTCTTCCAGCTGTTGCTCCTCCACATCAAC
1543	BRCA1-CC3-Fwd-73	(N:25252525)(N)(N)CCACACGATTTGACGGAAACATCTTAC	BRCA1-CC3-Rev-73	AGACTCTTCCAGCTGTTGCTCCTCCACATC
1544	BRCA1-CC3-Fwd-74	(N:25252525)(N)(N)CACGATTTGACGGAAACATCTTACTTG	BRCA1-CC3-Rev-74	CCCAGACTCTTCCAGCTGTTGCTCCTCCAC
1545	BRCA1-CC3-Fwd-75	(N:25252525)(N)(N)GATTTGACGGAAACATCTTACTTGCCA	BRCA1-CC3-Rev-75	TGGCCCAGACTCTTCCAGCTGTTGCTCCTC
1546	BRCA1-CC3-Fwd-76	(N:25252525)(N)(N)TTGACGGAAACATCTTACTTGCCAAGG	BRCA1-CC3-Rev-76	GTGTGGCCCAGACTCTTCCAGCTGTTGCTC
1547	BRCA1-CC3-Fwd-77	(N:25252525)(N)(N)ACGGAAACATCTTACTTGCCAAGGCAA	BRCA1-CC3-Rev-77	ATCGTGTGGCCCAGACTCTTCCAGCTGTTG
1548	BRCA1-CC3-Fwd-78	(N:25252525)(N)(N)GAAACATCTTACTTGCCAAGGCAAGAT	BRCA1-CC3-Rev-78	CAAATCGTGTGGCCCAGACTCTTCCAGCTG
1549	BRCA1-CC3-Fwd-79	(N:25252525)(N)(N)ACATCTTACTTGCCAAGGCAAGATCTA	BRCA1-CC3-Rev-79	CGTCAAATCGTGTGGCCCAGACTCTTCCAG
1550	BRCA1-CC3-Fwd-80	(N:25252525)(N)(N)TCTTACTTGCCAAGGCAAGATCTAGAG	BRCA1-CC3-Rev-80	TTCCGTCAAATCGTGTGGCCCAGACTCTTC
1551	BRCA1-CC3-Fwd-81	(N:25252525)(N)(N)TACTTGCCAAGGCAAGATCTAGAGGGA	BRCA1-CC3-Rev-81	TGTTTCCGTCAAATCGTGTGGCCCAGACTC
1552	BRCA1-CC3-Fwd-82	(N:25252525)(N)(N)TTGCCAAGGCAAGATCTAGAGGGAACC	BRCA1-CC3-Rev-82	AGATGTTTCCGTCAAATCGTGTGGCCCAGA
1553	BRCA1-CC3-Fwd-83	(N:25252525)(N)(N)CCAAGGCAAGATCTAGAGGGAACCCCT	BRCA1-CC3-Rev-83	GTAAGATGTTTCCGTCAAATCGTGTGGCCC
1554	BRCA1-CC3-Fwd-84	(N:25252525)(N)(N)AGGCAAGATCTAGAGGGAACCCCTTAC	BRCA1-CC3-Rev-84	CAAGTAAGATGTTTCCGTCAAATCGTGTGG
1555	BRCA1-CC3-Fwd-85	(N:25252525)(N)(N)CAAGATCTAGAGGGAACCCCTTACCTG	BRCA1-CC3-Rev-85	TGGCAAGTAAGATGTTTCCGTCAAATCGTG
1556	BRCA1-CC3-Fwd-86	(N:25252525)(N)(N)GATCTAGAGGGAACCCCTTACCTGGAA	BRCA1-CC3-Rev-86	CCTTGGCAAGTAAGATGTTTCCGTCAAATC
1557	BRCA1-CC3-Fwd-87	(N:25252525)(N)(N)CTAGAGGGAACCCCTTACCTGGAATCT	BRCA1-CC3-Rev-87	TTGCCTTGGCAAGTAAGATGTTTCCGTCAA
1558	BRCA1-CC3-Fwd-88	(N:25252525)(N)(N)GAGGGAACCCCTTACCTGGAATCTGGA	BRCA1-CC3-Rev-88	ATCTTGCCTTGGCAAGTAAGATGTTTCCGT
1559	BRCA1-CC3-Fwd-89	(N:25252525)(N)(N)GGAACCCCTTACCTGGAATCTGGAATC	BRCA1-CC3-Rev-89	TAGATCTTGCCTTGGCAAGTAAGATGTTTC
1560	BRCA1-CC3-Fwd-90	(N:25252525)(N)(N)ACCCCTTACCTGGAATCTGGAATCAGC	BRCA1-CC3-Rev-90	CTCTAGATCTTGCCTTGGCAAGTAAGATGT
1561	BRCA1-CC3-Fwd-91	(N:25252525)(N)(N)CCTTACCTGGAATCTGGAATCAGCCTC	BRCA1-CC3-Rev-91	TCCCTCTAGATCTTGCCTTGGCAAGTAAGA
1562	BRCA1-CC3-Fwd-92	(N:25252525)(N)(N)TACCTGGAATCTGGAATCAGCCTCTTC	BRCA1-CC3-Rev-92	GGTTCCCTCTAGATCTTGCCTTGGCAAGTA
1563	BRCA1-CC3-Fwd-93	(N:25252525)(N)(N)CTGGAATCTGGAATCAGCCTCTTCTCT	BRCA1-CC3-Rev-93	AGGGGTTCCCTCTAGATCTTGCCTTGGCAA
1564	BRCA1-CC3-Fwd-94	(N:25252525)(N)(N)GAATCTGGAATCAGCCTCTTCTCTGAT	BRCA1-CC3-Rev-94	GTAAGGGGTTCCCTCTAGATCTTGCCTTGG
1565	BRCA1-CC3-Fwd-95	(N:25252525)(N)(N)TCTGGAATCAGCCTCTTCTCTGATGAC	BRCA1-CC3-Rev-95	CAGGTAAGGGGTTCCCTCTAGATCTTGCCT
1566	BRCA1-CC3-Fwd-96	(N:25252525)(N)(N)GGAATCAGCCTCTTCTCTGATGACCCT	BRCA1-CC3-Rev-96	TTCCAGGTAAGGGGTTCCCTCTAGATCTTG
1567	BRCA1-CC3-Fwd-97	(N:25252525)(N)(N)ATCAGCCTCTTCTCTGATGACCCTGAA	BRCA1-CC3-Rev-97	AGATTCCAGGTAAGGGGTTCCCTCTAGATC
1568	BRCA1-CC3-Fwd-98	(N:25252525)(N)(K:00005050)AGCCTCTTCTCTGATGACCCTGAATCT	BRCA1-CC3-rev-98	TCCAGATTCCAGGTAAGGGGTTCCCTCTAG
1569	BRCA1-CC3-Fwd-99	(N:25252525)(N)(K:00005050)CTCTTCTCTGATGACCCTGAATCTGAT	BRCA1-CC3-rev-99	GATTCCAGATTCCAGGTAAGGGGTTCCCTC
1570	BRCA1-CC3-Fwd-100	(N:25252525)(N)(K:00005050)TTCTCTGATGACCCTGAATCTGATCCT	BRCA1-CC3-rev-100	GCTGATTCCAGATTCCAGGTAAGGGGTTCC
1571	BRCA1-CC3-Fwd-101	(N:25252525)(N)(K:00005050)TCTGATGACCCTGAATCTGATCCTTCT	BRCA1-CC3-rev-101	GAGGCTGATTCCAGATTCCAGGTAAGGGGT
1572	BRCA1-CC3-Fwd-102	(N:25252525)(N)(K:00005050)GATGACCCTGAATCTGATCCTTCTGAA	BRCA1-CC3-rev-102	GAAGAGGCTGATTCCAGATTCCAGGTAAGG
1573	BRCA1-CC3-Fwd-103	(N:25252525)(N)(K:00005050)GACCCTGAATCTGATCCTTCTGAAGAC	BRCA1-CC3-rev-103	AGAGAAGAGGCTGATTCCAGATTCCAGGTA
1574	BRCA1-CC3-Fwd-104	(N:25252525)(N)(K:00005050)CCTGAATCTGATCCTTCTGAAGACAGA	BRCA1-CC3-rev-104	ATCAGAGAAGAGGCTGATTCCAGATTCCAG
1575	BRCA1-CC3-Fwd-105	(N:25252525)(N)(K:00005050)GAATCTGATCCTTCTGAAGACAGAGCC	BRCA1-CC3-rev-105	GTCATCAGAGAAGAGGCTGATTCCAGATTC
1576	BRCA1-CC3-Fwd-106	(N:25252525)(N)(K:00005050)TCTGATCCTTCTGAAGACAGAGCCCCA	BRCA1-CC3-rev-106	AGGGTCATCAGAGAAGAGGCTGATTCCAGA

## Sheet: Table S6.Primers
Singleton Primers
1	Gln1396Ala-fwd	ATTTTAACCACTCAGGCCAGGGATACCATGCAA
	Gln1396Ala-rev	TTGCATGGTATCCCTGGCCTGAGTGGTTAAAAT
2	Met1400Ser-fwd	CAGCAGAGGGATACCAGTCAACATAACCTGATA
	Met1400Ser-rev	TATCAGGTTATGTTGACTGGTATCCCTCTGCTG
3	Glu1415Gly-fwd	GAAATGGCTGAACTAGGGGCTGTGTTAGAACAG
	Glu1415Gly-rev	CTGTTCTAACACAGCCCCTAGTTCAGCCATTTC
4	Glu1419Ala-fwd	CTAGAAGCTGTGTTAGCCCAGCATGGGAGCCAG
	Glu1419Ala-rev	CTGGCTCCCATGCTGGGCTAACACAGCTTCTAG
5	Ser1423Ala-fwd	TTAGAACAGCATGGGGCCCAGCCTTCTAACAGC
	Ser1423Ala-rev	GCTGTTAGAAGGCTGGGCCCCATGCTGTTCTAA
6	Ser1423Glu-fwd	TTAGAACAGCATGGGGAGCAGCCTTCTAACAGC
	Ser1423Glu-rev	GCTGTTAGAAGGCTGCTCCCCATGCTGTTCTAA
7	Gln1424Ala-fwd	GAACAGCATGGGAGCGCCCCTTCTAACAGCTAC
	Gln1424Ala-rev	GTAGCTGTTAGAAGGGGCGCTCCCATGCTGTTC
8	Glu1446Gln-fwd	GACCTGCGAAATCCACAGCAAAGCACATCAGAA
	Glu1446Gln-rev	TTCTGATGTGCTTTGCTGTGGATTTCGCAGGTC
9	Lys1452Asn-fwd	CAAAGCACATCAGAAAACGCAGTATTAACTTCA
	Lys1452Asn-rev	TGAAGTTAATACTGCGTTTTCTGATGTGCTTTG
10	Ala1453Ser-fwd	AGCACATCAGAAAAATCTGTATTAACTTCACAG
	Ala1453Ser-rev	CTGTGAAGTTAATACAGATTTTTCTGATGTGCT
11	Leu1455Ile-fwd	TCAGAAAAAGCAGTAATTACTTCACAGAAAAGT
	Leu1455Ile-rev	ACTTTTCTGTGAAGTAATTACTGCTTTTTCTGA
12	Thr1456Lys-fwd	GAAAAAGCAGTATTAAAGTCACAGAAAAGTAGT
	Thr1456Lys-rev	ACTACTTTTCTGTGACTTTAATACTGCTTTTTC
13	Ser1460Thr-fwd	TTAACTTCACAGAAAACTAGTGAATACCCTATA
	Ser1460Thr-rev	TATAGGGTATTCACTAGTTTTCTGTGAAGTTAA
14	Ile1465Leu-fwd	AGTAGTGAATACCCTCTAAGCCAGAATCCAGAA
	Ile1465Leu-rev	TTCTGGATTCTGGCTTAGAGGGTATTCACTACT
15	Asp1475Phe-fwd	GAAGGCCTTTCTGCTTTTAAGTTTGAGGTGTCT
	Asp1475Phe-rev	AGACACCTCAAACTTAAAAGCAGAAAGGCCTTC
16	Glu1478Pro-fwd	TCTGCTGACAAGTTTCCGGTGTCTGCAGATAGT
	Glu1478Pro-rev	ACTATCTGCAGACACCGGAAACTTGTCAGCAGA
17	Lys1489Ser-fwd	TCTACCAGTAAAAATAGTGAACCAGGAGTGGAA
	Lys1489Ser-rev	TTCCACTCCTGGTTCACTATTTTTACTGGTAGA
18	Val1493Leu-fwd	AATAAAGAACCAGGACTGGAAAGGTCATCCCCT
	Val1493Leu-rev	AGGGGATGACCTTTCCAGTCCTGGTTCTTTATT
19	Glu1494Ser-fwd	AAAGAACCAGGAGTGAGTAGGTCATCCCCTTCT
	Glu1494Ser-rev	AGAAGGGGATGACCTACTCACTCCTGGTTCTTT
20	Asp1505Phe-fwd	AAATGCCCATCATTATTTGATAGGTGGTACATG
	Asp1505Phe-rev	CATGTACCACCTATCAAATAATGATGGGCATTT
21	Asp1506Gln-fwd	TGCCCATCATTAGATCAGAGGTGGTACATGCAC
	Asp1506Gln-rev	GTGCATGTACCACCTCTGATCTAATGATGGGCA
22	Ser1516Pro-fwd	CACAGTTGCTCTGGGCCCCTTCAGAATAGAAAC
	Ser1516Pro-rev	GTTTCTATTCTGAAGGGGCCCAGAGCAACTGTG
23	Asn1519Phe-fwd	TCTGGGAGTCTTCAGTTTAGAAACTACCCATCT
	Asn1519Phe-rev	AGATGGGTAGTTTCTAAACTGAAGACTCCCAGA
24	Glu1526Thr-fwd	AACTACCCATCTCAAACGGAGCTCATTAAGGTT
	Glu1526Thr-rev	AACCTTAATGAGCTCCGTTTGAGATGGGTAGTT
25	Glu1527His-fwd	TACCCATCTCAAGAGCATCTCATTAAGGTTGTT
	Glu1527His-rev	AACAACCTTAATGAGATGCTCTTGAGATGGGTA
Plasmid Construction Primers	SalI-Mutagenic-Top	CAATATACCTTCTCAGTCGACTAGGCATAGCACCGT
	SalI-Mutagenic-Bottom	ACGGTGCTATGCCTAGTCGACTGAGAAGGTATATTG
	Puro-end-fwd	CACCGTCGGCGTCTCGCCCGA
	pcDNA5-BRCA1-Cterm-Bottom	TTAAACGGGCCCTCTAGACTCGATGTGACTGGAGTTCAGACGTGTGCTCTTCCGATCCCTGCAGGCTGCAGGTCGAGCCGATATCTCAGTAGTGGCTGTGGGGGA
	BGH-rev	TAGAAGGCACAGTCGAGG
	BRCA1-Nsi1-fwd	CTATGGGAAGTAGTCATGCATCTCAGGTTTGTTCTG
	BRCA1-Nhe1-fwd-longer-GN	ATCACCTTAGTGAGGAAACAAAATGTTCTGCTAGCTTGTTTTCTTCACAGTGCAGTGAA
	pcDNA 5- Xho1 - R	GTTTAAACGGGCCCTCTAGACTCGAG
	BRCA1-Nhe1 - F- Long	GAAACAAAATGTTCTGCTAGCTTGTTTTCTTCACAG
	BRCA1-longer-Sbf1-Barcode-Rev	TGGAGTTCAGACGTGTGCTCTTCCGATCCCTGCAGGNNNNNNNNNNNNNNNNAGATCGGAAGAGCGTCGTGTAGGGAAAGAGTGTCTGCAGGTCGAGCCGATATCTCAGTAGTGG
	BRCA1-NheI-fwd-long	GAAACAAAATGTTCTGCTAGCTTGTTTTCTTCACAG
	BRCA1-Sbf1-Barcode-Rev	GTGTGCTCTTCCGATCCCTGCAGGNNNNNNNNNNNNNNNNAGATCGGAAGAGCGTCGTGTAGGGAAAGAGTGTCTGCAGGTCGAGCCGATATCTC
	Beta-globin/IVS fwd
	pcDNA5-BRCA1-Cterm-Bottom	TTAAACGGGCCCTCTAGACTCGATGTG
qPCR primers	BRCA1-3UTR-Rev-1	TCATTCTTGGGGTCCTGTGG
	BRCA1-3UTR-Fwd-1	TGGACAGAGGACAATGGCTT
	BRCA1-3UTR-Fwd-2	CAATTGTGGTTGTGCAGCC
	BRCA1-3UTR-Rev-2	ACTGAAGAGTGAGAGGAGCT
	18S qPCR Rev7	TTTCGCTCTGGTCCGTCTTG
	18S qPCR Fwd7	TTCGGAACTGAGGCCATGAT
Sequencing Primers	BRCA1-7	AGCTTAGCAGGAGTCCTA
	BRCA1-8	GAGGAACGGGCTTGGAAG
	BRCA1-9	CATCTCAAGAGGAGCTCA
	BRCA1-10	GAGTTTGTGTGTGAACGG
	BRCA1-1600-rev	GGAATTCCTATGCAGAGGTTGAAGATGG
	M13 rev(-40)	GTTTTCCCAGTCACGAC
	M13 fwd (-48)	AGCGGATAACAATTTCACACAGGA
Nested PCR Primers	FRT-LacZ-Rev	GGGTAACGCCAGGGTTTTCCCAGTCACGACG
	Cterm56-Nest1-fwd	TGAGATATCGGCTCGACCTGCAGACAC
	Seq-i701	CAAGCAGAAGACGGCATACGAGATCGAGTAATGTGACTGGAGTTCAGACG
	Seq-i702	CAAGCAGAAGACGGCATACGAGATTCTCCGGAGTGACTGGAGTTCAGACG
	Seq-i703	CAAGCAGAAGACGGCATACGAGATAATGAGCGGTGACTGGAGTTCAGACG
	Seq-i704	CAAGCAGAAGACGGCATACGAGATGGAATCTCGTGACTGGAGTTCAGACG
	Seq-i705	CAAGCAGAAGACGGCATACGAGATTTCTGAATGTGACTGGAGTTCAGACG
	Seq-i501	AATGATACGGCGACCACCGAGATCTACACTATAGCCTACACTCTTTCCCTACACG
	Seq-i502	AATGATACGGCGACCACCGAGATCTACACATAGAGGCACACTCTTTCCCTACACG
	Seq-i503	AATGATACGGCGACCACCGAGATCTACACCCTATCCTACACTCTTTCCCTACACG
	Seq-i504	AATGATACGGCGACCACCGAGATCTACACGGCTCTGAACACTCTTTCCCTACACG
	Seq-i505	AATGATACGGCGACCACCGAGATCTACACAGGCGAAGACACTCTTTCCCTACACG

## Sheet: Table S7.Calibur Results
		Library	CC1/CC3ext				CC2				CC3
		Rep	1	2	4	5	1	2	3	4	1	2	3	4
		GL2 siRNA	6.77	7.29	7.59	8.41	5.78	6.51	8.58	9.48	7.42	8.98	14.68	12.81
		2616: BRCA1 coding siRNA	1.49	1.39	1.85	2.51	1.95	1.66	1.12	1.55	1.2	2.04	3.17	2.58
		5787: endogenous BRCA1 3'UTR siRNA	6.49	6.43	6.72	5.35	4.45	4.7	5.98	6.74	4.45	6.45	9.52	8.77

## Sheet: Table S8.qPCR Results
		Library	CC1/CC3ext			CC2				CC3
		Rep	1	2	5	1	2	3	4	4
		GL2	1	1	1	1	1	1	1	1
		5787: endogenous BRCA1 3'UTR siRNA	0.036	0.379051	0.193975	0.173298	0.135145	0.0989658	0.0875492	0.196121
		Relative expression of endogenous BRCA1
					CC1 rep 1	CC2 rep 1	CC3 Rep 4
					1	1	1
					0.036	0.173298	0.196121

## Sheet: Table S9.HDR Cell Counts
			Library	CC1/CC3ext				CC2				CC3
			Rep	1	2	4	5	1	2	3	4	1	2	3	4
		siControl	GFP positive	438000	453000	984000	588000	368000	707000	608000	959000	798694	871713	890907	753313
			GFP negative	>2,300,000	>2,700,000	>3,400,000	1300000	>2,600,000	4000000	>1,100,000	1500000	2000000	2000000	2000000	2000000
		siBRCA1 3'UTR	GFP positive	434000	501000	672000	653000	625000	651000	546000	600000	668790	841141	885382	890981
			GFP negative	>3,500,000	>3,700,000	>2,400,000	1900000	>3,300,000	4000000	560000	1700000	2000000	2000000	2000000	2000000

## Sheet: Table S10.Synonymous Variants
cDNA_change	brca1_rep1_score	brca1_rep2_score	brca1_rep3_score	brca1_rep4_score	control_rep1_score	control_rep2_score	control_rep3_score	control_rep4_score	BRCA1_score	Control_score	Pool
c.5007C>A (p.Ala1669=)	0.18184	0.335308	0.27088	0.25256	0.0801726	NA	0.0737768	-0.0702963	0.259614	NA	CC1
c.5185C>T (p.Leu1729=), c.5290C>T (p.Leu1764=)	0.144966	-0.0843117	0.0727093	-0.0438133	-0.0543299	NA	-0.143844	-0.104609	0.0224919	NA	CC1
c.5290C>T (p.Leu1764=)	-0.506923	-0.831113	0.396332	0.0525358	-0.294609	NA	-0.584529	-0.385282	-0.266306	NA	CC1
c.4080C>T (p.Ser1360=)	0.283678	0.146968	-0.0985875	0.249469	0.156177	NA	-0.115509	-0.0342933	0.145307	NA	CC1
c.4260G>A (p.Gln1420=)	-5.32386	-2.06438	0.332807	-0.943883	0.93751	NA	0.639931	-0.441694	-1.90309	NA	CC1
c.3921T>G (p.Thr1307=), c.3924A>T (p.Ala1308=)	0.308114	-0.124334	-0.0278251	-0.183853	1.56209	NA	-0.423122	-0.248976	0.0204062	NA	CC1
c.3924A>T (p.Ala1308=)	0.492464	0.14643	0.325459	0.141092	0.0686113	NA	0.0192522	-0.102252	0.275054	NA	CC1
c.4617G>T (p.Leu1539=)	0.362797	0.199906	-0.70228	0.268132	0.0281646	NA	0.141408	NA	-0.0096526	NA	CC1
c.4755A>G (p.Pro1585=)	0.39179	0.310982	0.418264	-0.033774	0.173604	NA	0.0521466	0.0262186	0.271855	NA	CC1
c.4026A>G (p.Ser1342=)	0.948534	-0.0229733	-0.441687	1.96726	-0.457493	-0.382607	1.60073	-0.0468436	0.606243	0.175656	CC2
c.4152G>T (p.Gly1384=)	0.537996	-0.867053	-1.14393	-0.434849	-1.07143	-0.244855	-0.224303	-0.145794	-0.474347	-0.409879	CC2
c.4164G>A (p.Gln1388=)	-1.61553	-0.556096	-0.335367	-1.38182	0.169889	-0.882865	NA	0.32161	-0.97198	NA	CC2
c.4189A>C (p.Arg1397=), c.4191G>T (p.Arg1397=)	-1.0125	-0.177814	-0.0911277	-0.166079	0.378126	0.59101	0.353289	-0.771244	-0.349457	0.144196	CC2
c.4206T>C (p.His1402=)	0.0436207	-0.247662	-0.29298	-0.266512	-0.149477	-0.0973578	-0.105579	-0.0104321	-0.190809	-0.0908498	CC2
c.4215A>T (p.Ile1405=)	-0.670114	-1.53253	-0.350934	-2.23018	0.282806	0.672173	1.07249	2.54219	-1.17471	1.02386	CC2
c.4293C>A (p.Ser1431=), c.4308C>T (p.Ser1436=)	3.41076	0.00925716	1.6316	-1.23626	2.26351	-0.401045	-0.16432	-0.507054	0.912317	0.293106	CC2
c.4308C>G (p.Ser1436=)	-0.230334	0.103555	0.270319	0.245549	0.0439786	0.347925	-0.0393591	-0.186557	0.0883692	0.0402803	CC2
c.4308C>T (p.Ser1436=), c.4311T>C (p.Ser1437=)	-0.68833	-0.504871	-0.276129	0.232802	0.425088	0.331189	-0.294248	-0.528943	-0.309514	-0.0137228	CC2
c.4344C>T (p.Ser1448=)	-0.134118	0.120323	0.86175	0.415396	-0.29836	-1.10427	-0.545468	-1.46933	0.307918	-0.846172	CC2
c.4350A>G (p.Ser1450=)	0.14583	-0.0925258	2.28848	-0.22556	0.213276	0.506398	0.756752	0.368389	0.524655	0.450163	CC2
c.4381A>T (p.Ser1461=), c.4382G>C (p.Ser1461=)	0.883045	0.753033	0.396575	-0.302798	0.571427	-1.01397	0.509902	-0.190167	0.431401	-0.0305597	CC2
c.4396A>T (p.Ser1466=), c.4397G>C (p.Ser1466=)	0.0425721	0.309975	0.352622	-0.472082	0.0407067	-0.118763	-0.458659	0.156893	0.0579256	-0.0927322	CC2

[truncated: 1 more sheets: Table S11.ClinVar Details]
